# Supplementary material for: Honey bee genetics shape the strain-level structure of gut microbiota in social transmission
Source: Microbiome. 2021 Nov 17;9:225. doi: 10.1186/s40168-021-01174-y (PMC8597283; doi:10.1186/s40168-021-01174-y)
Supplement: Supplementary file 3 — Additional file 2: Dataset S1. The list and pairwise ANI values of genomes of bacterial isolates in the database for MIDAS profiling. [file 40168_2021_1174_MOESM3_ESM.xlsx]

## Sheet: Genome list
Dataset S1. The list of genomes of bacterial isolates in the database for MIDAS profiling. The completeness was estimeated by CheckM. Genomes obtained in this study are highlighted in blue shade.
Phylotype	SDP	MIDAS-taxonomy	Strain	Accession_No	Host	Collection_site	Size_Mbp	Contig	Completeness	Reference
Parasaccharibacter	Alpha2	Alpha2_1	AM169	NZ_CBLY000000000	Apis mellifera	NA	1.97809	9	99.8	Chouaia et al. 2014. Genome Biol Evol.
Parasaccharibacter	Alpha2	Alpha2_1	G7-7-3c	CP020554	Apis mellifera	USA: Arizona	2.01163	1	99.8	Corby-Harris et al. 2014. Appl Environ Microbiol.
Saccharibacter	Alpha2	Alpha2_3_Saccharibacter_floricola_DSM_15669_Pollen	DSM-15669	ARJS01000000	Pollen sample	Japan	2.38407	43	99.25	Jojima et al. 2004. Int J Syst Evol Microbiol.
Parasaccharibacter	Alpha2	Alpha2_2_Parasaccharibacter_apium_AS1_Amel	AS1	MEJG00000000	Apis mellifera larvae	USA: Arizona, Tucson	1.85324	13	98.81	NA
Saccharibacter	Alpha2	Alpha2_1	M18	MNPS00000000	Apis mellifera	Hungary	2.07505	11	99.55	Veress et al. 2017. Genome Announc.
Saccharibacter	Alpha2	Alpha2_1	3.A.1	MNPT00000000	Honey	Hungary	2.01321	24	99.8	Veress et al. 2017. Genome Announc.
Apibacter	Apibacter-Acer	Apibacter_Acer	wkB309	NZ_PSZL00000000	Apis cerana	Malaysia: Genting	2.28908	22	100	NA
Apibacter	Apibacter-Ador	Apibacter_Ador	wkB301A	NZ_PSZM00000000	Apis dorsata	Malaysia: Kuala Lumpur	2.75624	47	100	NA
Apibacter	Apibacter-Ador	Apibacter_Ador	wkB180B	NZ_PSZN00000000	Apis dorsata	Singapore	2.62561	25	100	NA
Apibacter	Apibacter-Bom	Apibacter_Bom	R-53146	FCOR00000000	Bombus lapidarius	Belgium: Ghent	2.3311	42	100	Praet et al. 2016. Int J Syst Evol Microbiol.
Bartonella	Barto-1	Bartonella_Amel_PEB0149_3	PEB0150	LXYS00000000	Apis mellifera	USA: West Haven, CT	2.58214	12	100	Segers et al. 2017. ISME J.
Bartonella	Barto-1	Bartonella_Amel_PEB0149_3	PEB0149	LXYT00000000	Apis mellifera	USA: West Haven, CT	2.52526	7	100	Segers et al. 2017. ISME J.
Bartonella	Barto-1	Bartonella_Amel_PEB0149_3	PEB0122	LXYU00000000	Apis mellifera	USA: West Haven, CT	2.60312	16	100	Segers et al. 2017. ISME J.
Bartonella	Barto-1	Bartonella_Amel_PEB0149_3	W8098	JACFOW000000000	Apis mellifera	China: Jilin	2.52074	17	100	This study
Bartonella	Barto-1	Bartonella_Amel_PEB0149_3	W8099	JACFSN000000000	Apis mellifera	China: Jilin	2.6201	9	100	This study
Bartonella	Barto-1	Bartonella_Amel_PEB0149_3	B10834G6	JACFOX000000000	Apis mellifera	China: Jilin	2.55528	12	100	This study
Bartonella	Barto-1	Bartonella_Amel_PEB0149_3	W8151	JACFSO000000000	Apis mellifera	China: Jilin	2.51864	17	100	This study
Bartonella	Barto-1	Bartonella_Amel_PEB0149_3	W8152	JACFSP000000000	Apis mellifera	China: Jilin	2.57148	10	100	This study
Bartonella	Barto-1	Bartonella_Amel_PEB0149_3	W8167	JACFSQ000000000	Apis mellifera	China: Jilin	2.58495	18	100	This study
Bartonella	Barto-2	Bartonella_Amel_bbc0122_1	BBC0122	CP015625	Apis mellifera	Switzerland: Lausanne	2.90721	1	100	Segers et al. 2017. ISME J.
Bartonella	Barto-2	Bartonella_Amel_bbc0122_1	B10834H15	JACFOL000000000	Apis mellifera	China: Jilin	2.77052	55	100	This study
Bartonella	Barto-2	Bartonella_Amel_bbc0122_1	B10834G3	JACFOM000000000	Apis mellifera	China: Jilin	2.78075	35	100	This study
Bartonella	Barto-2	Bartonella_Amel_bbc0122_1	W8125	JACFRR000000000	Apis mellifera	China: Jilin	2.78736	27	100	This study
Bartonella	Barto-3	Bartonella_Amel_bbc0244_2	BBC0178	CP015820	Apis mellifera	Switzerland: Lausanne	2.60117	1	100	Segers et al. 2017. ISME J.
Bartonella	Barto-3	Bartonella_Amel_bbc0244_2	BBC0244	CP015821	Apis mellifera	Switzerland: Lausanne	2.64326	1	100	Segers et al. 2017. ISME J.
Bartonella	Barto-3	Bartonella_Amel_bbc0244_2	M0280	JACFSJ000000000	Apis mellifera	China: Jilin	2.63135	10	100	This study
Bartonella	Barto-3	Bartonella_Amel_bbc0244_2	W8097	JACFON000000000	Apis mellifera	China: Jilin	2.64492	10	100	This study
Bartonella	Barto-3	Bartonella_Amel_bbc0244_2	W8122	JACFOO000000000	Apis mellifera	China: Jilin	2.66338	8	100	This study
Bartonella	Barto-3	Bartonella_Amel_bbc0244_2	M0176	JACFOP000000000	Apis mellifera	China: Jilin	2.61117	8	100	This study
Bartonella	Barto-3	Bartonella_Amel_bbc0244_2	P0291	JACFOQ000000000	Apis mellifera	China: Jilin	2.6094	8	100	This study
Bartonella	Barto-3	Bartonella_Amel_bbc0244_2	M0187	JACFOR000000000	Apis mellifera	China: Jilin	2.63726	24	100	This study
Bartonella	Barto-3	Bartonella_Amel_bbc0244_2	M0190	JACFOS000000000	Apis mellifera	China: Jilin	2.60843	7	100	This study
Bartonella	Barto-3	Bartonella_Amel_bbc0244_2	M0191	JACFOT000000000	Apis mellifera	China: Jilin	2.60925	7	100	This study
Bartonella	Barto-3	Bartonella_Amel_bbc0244_2	M0192	JACFOU000000000	Apis mellifera	China: Jilin	2.6104	6	100	This study
Bartonella	Barto-3	Bartonella_Amel_bbc0244_2	M0193	JACFOV000000000	Apis mellifera	China: Jilin	2.67598	112	98.7	This study
Bartonella	Barto-3	Bartonella_apis_P0224M0283_4	M0283	JACFSK000000000	Apis mellifera	China: Jilin	2.6876	8	100	This study
Bartonella	Barto-3	Bartonella_apis_P0290M0177_5	M0177	JACFOY000000000	Apis mellifera	China: Jilin	2.62282	3	100	This study
Bifidobacterium	Bifido-1.1	Bifido_Amel_wkB344_1_9	A11	AWUO00000000	Apis mellifera	USA: Tucson, AZ	2.17929	38	97.41	Anderson et al. 2013. Gut Pathog.
Bifidobacterium	Bifido-1.1	Bifido_Amel_Bin2_1	Bin2	KQ033859	Apis mellifera	Sweden: Jonstorp	2.09478	9	97.03	Ellegaard et al. 2015. BMC Genomics.
Bifidobacterium	Bifido-1.1	Bifido_Amel_Bin2_1	W8112	JACFQN000000000	Apis mellifera	China: Jilin	2.06208	9	97.64	This study
Bifidobacterium	Bifido-1.1	Bifido_Amel_Bin2_1	W8115	JACFRS000000000	Apis mellifera	China: Jilin	2.06211	13	97.64	This study
Bifidobacterium	Bifido-1.1	Bifido_Amel_Bin2_1	W8120	JACFRT000000000	Apis mellifera	China: Jilin	2.06445	9	97.64	This study
Bifidobacterium	Bifido-1.1	Bifido_Amel_Bin2_1	M0109	JACFQF000000000	Apis mellifera	China: Jilin	2.06756	9	97.64	This study
Bifidobacterium	Bifido-1.1	Bifido_Amel_wkB344_1_9	wkB344	NPOQ00000000	Apis mellifera	Malaysia	2.08999	27	97.41	This study
Bifidobacterium	Bifido-1.1	Bifido_Amel_Bin2_1	1460B	NZ_PCHJ00000000	honeybee	Italy	2.12182	38	97.64	NA
Bifidobacterium	Bifido-1.1	Bifido_Amel_ESL0200_1_6	ESL0200	NZ_QGLL00000000	Apis mellifera	Switzerland: Lausanne	1.93342	16	97.12	NA
Bifidobacterium	Bifido-1.1	Bifido_Amel_Bin2_1	W8102	VMHK00000000	Apis mellifera	China: Jilin	2.05752	14	97.64	NA
Bifidobacterium	Bifido-1.2	Bifidobacterium_sp7101_121_8	7101	AWUN00000000	Apis mellifera	USA: Tucson, AZ	2.11708	16	97.41	Anderson et al. 2013. Gut Pathog.
Bifidobacterium	Bifido-1.2	Bifido_Amel_Bin7_121_2	Bin7	KQ033885	Apis mellifera	Sweden: Jonstorp	2.13239	6	97.18	Ellegaard et al. 2015. BMC Genomics.
Bifidobacterium	Bifido-1.2	Bifido_Amel_Bin7_121_2	W8101	JACFRU000000000	Apis mellifera	China: Jilin	2.06675	3	97.18	This study
Bifidobacterium	Bifido-1.2	Bifido_Amel_Bin7_121_2	W8103	JACFRV000000000	Apis mellifera	China: Jilin	2.07072	4	97.18	This study
Bifidobacterium	Bifido-1.2	Bifido_Amel_Bin7_121_2	W8104	JACFRW000000000	Apis mellifera	China: Jilin	2.09649	6	96.73	This study
Bifidobacterium	Bifido-1.2	Bifido_Amel_Bin7_121_2	W8105	JACFRX000000000	Apis mellifera	China: Jilin	2.06614	5	97.18	This study
Bifidobacterium	Bifido-1.2	Bifido_Amel_Bin7_121_2	W8106	JACFRY000000000	Apis mellifera	China: Jilin	2.09589	6	96.73	This study
Bifidobacterium	Bifido-1.2	Bifido_Amel_Bin7_121_2	W8107	JACFRZ000000000	Apis mellifera	China: Jilin	2.06612	5	97.18	This study
Bifidobacterium	Bifido-1.2	Bifido_Amel_Bin7_121_2	W8113	JACFQZ000000000	Apis mellifera	China: Jilin	2.10007	15	97.18	This study
Bifidobacterium	Bifido-1.2	Bifido_Amel_Bin7_121_2	W8116	JACFSA000000000	Apis mellifera	China: Jilin	2.03685	12	97.18	This study
Bifidobacterium	Bifido-1.2	Bifido_Amel_Bin7_121_2	B14384H11	JACFPL000000000	Apis mellifera	China: Jilin	2.07573	10	97.18	This study
Bifidobacterium	Bifido-1.2	Bifido_Amel_Bin7_121_2	M0353	JACFSB000000000	Apis mellifera	China: Jilin	2.26782	484	97.18	This study
Bifidobacterium	Bifido-1.3	Bifido_Amel_DSM-20089_13_3	PRL2011	NC_018720	Apis mellifera var. ligustica	Italy	2.1673	1	97.64	Botaccini et al. 2012. PLOS One.
Bifidobacterium	Bifido-1.3	Bifido_Amel_DSM-20089_13_3	W8109	JACFPA000000000	Apis mellifera	China: Jilin	2.13872	14	97.64	This study
Bifidobacterium	Bifido-1.3	Bifido_Amel_DSM-20089_13_3	W8110	JACFQO000000000	Apis mellifera	China: Jilin	2.13931	14	97.64	This study
Bifidobacterium	Bifido-1.3	Bifido_Amel_DSM-20089_13_3	W8114	JACFRA000000000	Apis mellifera	China: Jilin	2.20479	22	97.64	This study
Bifidobacterium	Bifido-1.3	Bifido_Amel_DSM-20089_13_3	W8118	JACFPB000000000	Apis mellifera	China: Jilin	2.20542	25	97.64	This study
Bifidobacterium	Bifido-1.3	Bifido_Amel_DSM-20089_13_3	W8130	JACFPC000000000	Apis mellifera	China: Jilin	2.12549	8	97.43	This study
Bifidobacterium	Bifido-1.3	Bifido_Amel_DSM-20089_13_3	DSM-20089	JDTU00000000	Apis mellifera	Italy	2.19037	1	97.64	NA
Bifidobacterium	Bifido-1.3	Bifido_Amel_DSM-20089_13_3	ESL0170	NZ_QGLH00000000	Apis mellifera	Switzerland: Lausanne	2.17526	7	97.64	NA
Bifidobacterium	Bifido-1.4	Bifido_Amel_wkB338_122_4	Hma3	KQ034040	Apis mellifera	Sweden: Jonstorp	2.24522	7	97.12	Ellegaard et al. 2015. BMC Genomics.
Bifidobacterium	Bifido-1.4	Bifido_Amel_wkB338_122_4	W8117	JACFQG000000000	Apis mellifera	China: Jilin	2.23453	14	97.12	This study
Bifidobacterium	Bifido-1.4	Bifido_Amel_wkB338_122_4	W6238G3	JACFSC000000000	Apis mellifera	China: Jilin	2.21795	13	97.12	This study
Bifidobacterium	Bifido-1.4	Bifido_Amel_wkB338_122_4	B14448H7	JACFRB000000000	Apis mellifera	China: Jilin	2.24265	13	97.18	This study
Bifidobacterium	Bifido-1.4	Bifido_Amel_wkB338_122_4	M0399	JACFSD000000000	Apis mellifera	China: Jilin	2.2215	15	97.12	This study
Bifidobacterium	Bifido-1.4	Bifido_Amel_wkB338_122_4	M0404	JACFQP000000000	Apis mellifera	China: Jilin	2.24821	18	97.12	This study
Bifidobacterium	Bifido-1.4	Bifido_Amel_wkB338_122_4	wkB338	NPOR00000000	Apis mellifera	Malaysia	2.19598	49	97.12	This study
Bifidobacterium	Bifido-1.4	Bifido_Amel_wkB338_122_4	ESL0198	NZ_QGLJ00000000	Apis mellifera	Switzerland: Lausanne	2.23561	12	97.12	NA
Bifidobacterium	Bifido-1.4	Bifido_Amel_ESL0199_122_5	ESL0199	NZ_QGLK00000000	Apis mellifera	Switzerland: Lausanne	2.16734	7	97.12	NA
Bifidobacterium	Bifido-1.4	Bifido_Amel_wkB338_122_4	W8111	VMHJ00000000	Apis mellifera	China: Jilin	2.24161	9	97.12	NA
Bifidobacterium	Bifido-2	Bifido_Amel_Bma6_2_7	Bma6	JXBX00000000	Apis mellifera	Sweden: Jonstorp	1.74971	6	95.86	Ellegaard et al. 2015. BMC Genomics.
Bifidobacterium	Bifido-2	Bifido_Amel_Bma6_2_7	DSM-20214	CP006018	Apis mellifera	NA	1.72396	30	96.31	Milani et al. 2014. Appl Environ Microbiol.
Bifidobacterium	Bifido-2	Bifido_Amel_Bma6_2_7	LMG18911	CP007287	Apis mellifera	NA	1.75515	1	95.71	Milani et al. 2014. Appl Environ Microbiol.
Bifidobacterium	Bifido-2	Bifido_Amel_Bma6_2_7	DSM-20216	JDUF00000000	Apis mellifera	NA	1.741	67	95.86	Sun et al. 2015. PLOS One.
Bifidobacterium	Bifido-2	Bifido_Amel_Bma6_2_7	W8108	JACFOZ000000000	Apis mellifera	China: Jilin	1.80321	6	96.31	This study
Bifidobacterium	Bifido-2	Bifido_Amel_Bma6_2_7	M0307	JACFSL000000000	Apis mellifera	China: Jilin	1.80293	5	96.31	This study
Bifidobacterium	Bifido-2	Bifido_Amel_Bma6_2_7	ESL0197	NZ_QGLI00000000	Apis mellifera	Switzerland: Lausanne	1.71524	6	96.31	NA
Bifidobacterium	Bifido-Bom	Bifido_Bom_5	DSM-22924	NZ_MWWS00000000	Bombus sp.	Czech Republic: South Bohemian Region	1.74133	15	92.43	Lugli et al 2017. BMC Genomics.
Bifidobacterium	Bifido-Bom	Bifido_Bom_3	DSM-19703	ATLK00000000	Bombus sp.	Czech Republic: South Bohemian Region	1.89524	4	94.97	Milani et al. 2014. Appl Environ Microbiol.
Bifidobacterium	Bifido-Bom	Bifido_Bom_1	DSM-22766	JGYK00000000	Bombus lucorum	Czech Republic: South Bohemian Region	1.82339	4	93.86	Milani et al. 2014. Appl Environ Microbiol.
Bifidobacterium	Bifido-Bom	Bifido_Bom_2	DSM-22767	NZ_JDUS00000000	Bombus lucorum	Czech Republic: South Bohemian Region	2.05247	5	97.03	Milani et al. 2014. Appl Environ Microbiol.
Bifidobacterium	Bifido-Bom	Bifido_Bom_2	R-53250	FMAM00000000	Bombus	NA	2.04645	18	97.37	NA
Bifidobacterium	Bifido-Bom	Bifido_Bom_4	R-52791	FMBL00000000	Bombus lapidarius	Gentbrugge Belgium	1.63366	4	95.93	NA
Bifidobacterium	Bifido-Xyl	Bifido_Xyl_2	XV10	NZ_PDCG00000000	Xylocopa violacea	Italy	2.01758	104	97.95	NA
Bifidobacterium	Bifido-Xyl	Bifido_Xyl_1	XV2	NZ_PDCH00000000	Xylocopa violacea	Italy	1.84846	98	94.73	NA
Commensalibacter	Commensalibacter	Commensalibacter	M0134	JACFQH000000000	Apis mellifera	China: Jilin	1.95711	13	99	This study
Commensalibacter	Commensalibacter	Commensalibacter	M0266	JACFPM000000000	Apis mellifera	China: Jilin	1.95613	16	99	This study
Commensalibacter	Commensalibacter	Commensalibacter	M0270	JACFPN000000000	Apis mellifera	China: Jilin	1.93049	14	99	This study
Commensalibacter	Commensalibacter	Commensalibacter	M0267	JACFPO000000000	Apis mellifera	China: Jilin	1.95576	15	99	This study
Commensalibacter	Commensalibacter	Commensalibacter	M0265	JACFPP000000000	Apis mellifera	China: Jilin	1.95597	15	99	This study
Commensalibacter	Commensalibacter	Commensalibacter	M0133	JACFQI000000000	Apis mellifera	China: Jilin	1.95711	13	99	This study
Commensalibacter	Commensalibacter	Commensalibacter	M0268	JACFPQ000000000	Apis mellifera	China: Jilin	1.95748	12	99	This study
Commensalibacter	Commensalibacter	Commensalibacter	M0355	JACFQQ000000000	Apis mellifera	China: Jilin	1.9749	15	99	This study
Commensalibacter	Commensalibacter	Commensalibacter	M0357	JACFQR000000000	Apis mellifera	China: Jilin	1.99527	19	99	This study
Commensalibacter	Commensalibacter	Commensalibacter	W8133	JACFPR000000000	Apis mellifera	China: Jilin	1.97247	14	99	This study
Commensalibacter	Commensalibacter	Commensalibacter	M0391	JACFPD000000000	Apis mellifera	China: Jilin	1.9596	12	99	This study
Commensalibacter	Commensalibacter	Commensalibacter	M0402	JACFQS000000000	Apis mellifera	China: Jilin	2.01365	17	99	This study
Commensalibacter	Commensalibacter	Commensalibacter	M0407	JACFQJ000000000	Apis mellifera	China: Jilin	1.96735	16	99	This study
Commensalibacter	Commensalibacter	Commensalibacter	W6292M3	JACFQT000000000	Apis mellifera	China: Jilin	1.98463	15	99	This study
Commensalibacter	Commensalibacter	Commensalibacter	B14384M2	JACFPS000000000	Apis mellifera	China: Jilin	1.97806	12	99	This study
Commensalibacter	Commensalibacter	Commensalibacter	B14384M3	JACFPT000000000	Apis mellifera	China: Jilin	2.00036	18	99	This study
Commensalibacter	Commensalibacter	Commensalibacter	W8163	JACFSR000000000	Apis mellifera	China: Jilin	2.04874	29	99	This study
Commensalibacter	Commensalibacter	Alpha2_4_CommensalibacterESL0284	ESL0284	NZ_QGLT00000000	Apis mellifera	Switzerland: Lausanne	1.94886	13	99	NA
Lactobacillus Frim4	Firm4-1	Lac_Firm4_Hon2_1_2	Hon2	JXBZ00000000	Apis mellifera	Sweden: Jonstorp	1.8106	7	98.78	Ellegaard et al. 2015. BMC Genomics.
Lactobacillus Frim4	Firm4-1	Lac_Firm4_Hon2_1_2	W8085	JACFRF000000000	Apis mellifera	China: Jilin	1.61607	14	98.78	This study
Lactobacillus Frim4	Firm4-1	Lac_Firm4_Hon2_1_2	W8086	JACFRG000000000	Apis mellifera	China: Jilin	1.61591	15	98.78	This study
Lactobacillus Frim4	Firm4-1	Lac_Firm4_Hon2_1_2	W8087	JACFRH000000000	Apis mellifera	China: Jilin	1.61588	16	98.78	This study
Lactobacillus Frim4	Firm4-1	Lac_Firm4_Hon2_1_2	W8088	JACFRI000000000	Apis mellifera	China: Jilin	1.61612	16	98.78	This study
Lactobacillus Frim4	Firm4-1	Lac_Firm4_Hon2_1_2	W8089	JACFRJ000000000	Apis mellifera	China: Jilin	1.61674	18	98.78	This study
Lactobacillus Frim4	Firm4-1	Lac_Firm4_Hon2_1_2	W8090	JACFRK000000000	Apis mellifera	China: Jilin	1.61587	15	98.78	This study
Lactobacillus Frim4	Firm4-2	Lac_Firm4_Bin4_2_1	Bin4	JXJQ00000000	Apis mellifera	Sweden: Jonstorp	1.81505	11	98.95	Ellegaard et al. 2015. BMC Genomics.
Lactobacillus Frim4	Firm4-2	Lac_Firm4_Bin4_2_1	W8092	JACFPF000000000	Apis mellifera	China: Jilin	1.6714	9	98.95	This study
Lactobacillus Frim5	Firm5-1	Lac_Firm5_Amel_Hma11_1	Hma11	JXLG00000000	Apis mellifera	Sweden: Jonstorp	1.71738	7	97.4	Ellegaard et al. 2015. BMC Genomics.
Lactobacillus Frim5	Firm5-1	Lac_Firm5_Amel_Hma11_1	R-53131	FMAN00000000	Apis mellifera	NA	1.68255	17	97.4	NA
Lactobacillus Frim5	Firm5-1	Lac_Firm5_Amel_Hma11_1	W8172	JACFPG000000000	Apis mellifera	China: Jilin	1.56494	21	97.4	This study
Lactobacillus Frim5	Firm5-1	Lac_Firm5_Amel_Hma11_1	M0403	JACFQV000000000	Apis mellifera	China: Jilin	1.87417	28	97.4	This study
Lactobacillus Frim5	Firm5-1	Lac_Firm5_Amel_Hma11_1	M0390	JACFPH000000000	Apis mellifera	China: Jilin	1.90604	28	97.4	This study
Lactobacillus Frim5	Firm5-1	Lac_Firm5_Amel_Hma11_1	ESL0185	NZ_CP029476	Apis mellifera	Switzerland: Lausanne	1.6831	1	97.32	NA
Lactobacillus Frim5	Firm5-1	Lac_Firm5_Amel_Hma11_1	LMG-26964	NZ_PDKP00000000	Apis mellifera L.	Czech Republic	1.58865	74	92.93	NA
Lactobacillus Frim5	Firm5-1	Lac_Firm5_Amel_Hma11_1	ESL0263	NZ_REHL00000000	Apis mellifera	Switzerland: Lausanne	1.82233	12	97.4	NA
Lactobacillus Frim5	Firm5-2	Lac_Firm5_Amel_helsingborgensis_2_6	Bma5	JXJR00000000	Apis mellifera	Sweden: Jonstorp	2.02025	10	97.65	Ellegaard et al. 2015. BMC Genomics.
Lactobacillus Frim5	Firm5-2	Lac_Firm5_Amel_helsingborgensis_2_6	wkB8	CP009531	Apis mellifera	USA: West Haven, CT	1.93253	2	97.73	Kwong et al. 2014. Genome Announc.
Lactobacillus Frim5	Firm5-2	Lac_Firm5_Amel_helsingborgensis_2_6	W8093	JACFRL000000000	Apis mellifera	China: Jilin	1.92005	28	97.73	This study
Lactobacillus Frim5	Firm5-2	Lac_Firm5_Amel_helsingborgensis_2_6	ESL0183	NZ_CP029544	Apis mellifera	Switzerland: Lausanne	1.86723	2	97.73	NA
Lactobacillus Frim5	Firm5-2	Lac_Firm5_Amel_helsingborgensis_2_6	ESL0262	NZ_REHM00000000	Apis mellifera	Switzerland: Lausanne	1.866	15	97.73	NA
Lactobacillus Frim5	Firm5-3	Lac_Firm5_Amel_melliventris_3_5	Hma8	JXLI00000000	Apis mellifera	Sweden: Jonstorp	2.11615	9	97.4	Ellegaard et al. 2015. BMC Genomics.
Lactobacillus Frim5	Firm5-3	Lac_Firm5_Amel_melliventris_3_5	W8171	JACFPI000000000	Apis mellifera	China: Jilin	1.89409	22	97.4	This study
Lactobacillus Frim5	Firm5-3	Lac_Firm5_Amel_melliventris_3_5	M0392	JACFPJ000000000	Apis mellifera	China: Jilin	1.89383	24	97.4	This study
Lactobacillus Frim5	Firm5-3	Lac_Firm5_Amel_melliventris_3_5	M0393	JACFPK000000000	Apis mellifera	China: Jilin	1.89388	23	97.4	This study
Lactobacillus Frim5	Firm5-3	Lac_Firm5_Amel_melliventris_3_5	ESL0184	NZ_QGLG00000000	Apis mellifera	Switzerland: Lausanne	2.03618	4	97.4	NA
Lactobacillus Frim5	Firm5-3	Lac_Firm5_Amel_melliventris_3_5	ESL0260	NZ_REHO00000000	Apis mellifera	Switzerland: Lausanne	1.92545	22	97.4	NA
Lactobacillus Frim5	Firm5-3	Lac_Firm5_Amel_melliventris_3_5	ESL0259	NZ_REHP00000000	Apis mellifera	Switzerland: Lausanne	1.8223	18	97.4	NA
Lactobacillus Frim5	Firm5-4	Lac_Firm5_Amel_kullabergensis_Biut2_4	Biut2	JXBY00000000	Apis mellifera	Sweden: Jonstorp	2.11838	7	96.72	Ellegaard et al. 2015. BMC Genomics.
Lactobacillus Frim5	Firm5-4	Lac_Firm5_Amel_Hma2_4_3	Hma2	JXLH00000000	Apis mellifera	Sweden: Jonstorp	2.18698	13	97.4	Ellegaard et al. 2015. BMC Genomics.
Lactobacillus Frim5	Firm5-4	Lac_Firm5_Amel_wkb10_4_2	wkB10	JRJB00000000	Apis mellifera	USA: West Haven, CT	2.08464	32	97.4	Kwong et al. 2014. Genome Announc.
Lactobacillus Frim5	Firm5-4	Lac_Firm5_Amel_wkb10_4_2	M0396	JACFQE000000000	Apis mellifera	China: Jilin	1.92271	32	97.73	This study
Lactobacillus Frim5	Firm5-4	Lactobacillus_firm5_P0351352	W8173	JACFRM000000000	Apis mellifera	China: Jilin	2.05327	36	97.4	This study
Lactobacillus Frim5	Firm5-4	Lactobacillus_firm5_P0351352	W8174	JACFRN000000000	Apis mellifera	China: Jilin	2.05226	26	97.4	This study
Lactobacillus Frim5	Firm5-4	Lactobacillus_firm5_P0351352	M0398	JACFRO000000000	Apis mellifera	China: Jilin	2.05314	34	97.4	This study
Lactobacillus Frim5	Firm5-4	Lac_Firm5_Amel_kullabergensis_Biut2_4	ESL0186	NZ_CP029477	Apis mellifera	Switzerland: Lausanne	2.01894	1	97.4	NA
Lactobacillus Frim5	Firm5-4	Lac_Firm5_Amel_kullabergensis_Biut2_4	ESL0261	NZ_REHN00000000	Apis mellifera	Switzerland: Lausanne	2.10693	17	97.4	NA
Frischella	Frischella-Amel	Frischella_Amel	PEB0191	CP009056	Apis mellifera	USA: Austin	2.69235	1	98.31	Engel et al. 2013. Int J Syst Evol Microbiol.
Frischella	Frischella-Amel	Frischella_Amel	ESL0167	NZ_QGLM00000000	Apis mellifera	Switzerland: Lausanne	2.55852	40	98.31	NA
Frischella	Frischella-Amel	Frischella_Amel	DSM-104328	NZ_QGTI00000000	Apis mellifera	USA: Austin	2.60519	67	97.74	NA
Gilliamella	Gilli-1	Gillia_Amel_AM4_1_2	AB-598-B02	JAIM00000000	Apis mellifera	USA: West Haven, CT	1.80804	544	51.09	Engle et al. 2015. PLoS Genetics.
Gilliamella	Gilli-1	Gillia_Amel_wkB1_1	A-1-24	MZNE00000000	Apis mellifera	USA: Arizona	3.14452	157	98.87	Ludvigsen et al. 2017. Mol Ecol.
Gilliamella	Gilli-1	Gillia_Amel_wkB1_1	A-2-24	MZNF00000000	Apis mellifera	USA: Arizona	3.13669	129	98.87	Ludvigsen et al. 2017. Mol Ecol.
Gilliamella	Gilli-1	Gillia_Amel_wkB1_1	A8	MZNG00000000	Apis mellifera	USA: Arizona	3.04652	226	98.87	Ludvigsen et al. 2017. Mol Ecol.
Gilliamella	Gilli-1	Gillia_Amel_AM4_1_2	AM6	MZNH00000000	Apis mellifera	USA: Arizona	3.00338	655	98.31	Ludvigsen et al. 2017. Mol Ecol.
Gilliamella	Gilli-1	Gillia_Amel_AM4_1_2	Aw-17	MZNI00000000	Apis mellifera	USA: Arizona	2.92823	130	98.87	Ludvigsen et al. 2017. Mol Ecol.
Gilliamella	Gilli-1	Gillia_Amel_wkB1_1	NO6	NAHR00000000	Apis mellifera	Norway: Aas	3.06436	129	98.87	Ludvigsen et al. 2017. Mol Ecol.
Gilliamella	Gilli-1	Gillia_Amel_wkB1_1	NO8	NAHS00000000	Apis mellifera	Norway: Aas	3.03721	529	98.87	Ludvigsen et al. 2017. Mol Ecol.
Gilliamella	Gilli-1	Gillia_Amel_wkB1_1	N-12-12	NAHT00000000	Apis mellifera	Norway: Aas	3.07643	147	98.87	Ludvigsen et al. 2017. Mol Ecol.
Gilliamella	Gilli-1	Gillia_Amel_wkB1_1	NO10	NAHU00000000	Apis mellifera	Norway: Aas	3.0515	398	98.87	Ludvigsen et al. 2017. Mol Ecol.
Gilliamella	Gilli-1	Gillia_Amel_wkB1_1	NO5	NAHV00000000	Apis mellifera	Norway: Aas	3.06325	143	98.87	Ludvigsen et al. 2017. Mol Ecol.
Gilliamella	Gilli-1	Gillia_Amel_wkB1_1	N-9-4	NAHW00000000	Apis mellifera	Norway: Aas	3.06968	118	98.87	Ludvigsen et al. 2017. Mol Ecol.
Gilliamella	Gilli-1	Gillia_Amel_wkB1_1	N-15-12	NAHX00000000	Apis mellifera	Norway: Aas	3.04946	264	98.87	Ludvigsen et al. 2017. Mol Ecol.
Gilliamella	Gilli-1	Gillia_Amel_AM4_1_2	N4	NARN00000000	Apis mellifera	Norway: Aas	2.91073	127	98.87	Ludvigsen et al. 2017. Mol Ecol.
Gilliamella	Gilli-1	Gillia_Amel_AM4_1_2	A-12-12	NARO00000000	Apis mellifera	USA: Arizona	2.9427	102	98.87	Ludvigsen et al. 2017. Mol Ecol.
Gilliamella	Gilli-1	Gillia_Amel_wkB1_1	A-7-12	NARP00000000	Apis mellifera	USA: Arizona	3.14386	91	98.87	Ludvigsen et al. 2017. Mol Ecol.
Gilliamella	Gilli-1	Gillia_Amel_AM4_1_2	A-7-24	NARQ00000000	Apis mellifera	USA: Arizona	2.94318	107	98.87	Ludvigsen et al. 2017. Mol Ecol.
Gilliamella	Gilli-1	Gillia_Amel_AM4_1_2	A-8-12	NARR00000000	Apis mellifera	USA: Arizona	2.92955	110	98.87	Ludvigsen et al. 2017. Mol Ecol.
Gilliamella	Gilli-1	Gillia_Amel_wkB1_1	A9	NARS00000000	Apis mellifera	USA: Arizona	3.02892	362	98.87	Ludvigsen et al. 2017. Mol Ecol.
Gilliamella	Gilli-1	Gillia_Amel_wkB1_1	A-9-12	NART00000000	Apis mellifera	USA: Arizona	3.14501	189	98.87	Ludvigsen et al. 2017. Mol Ecol.
Gilliamella	Gilli-1	Gillia_Amel_wkB1_1	AW13	NARU00000000	Apis mellifera	USA: Arizona	3.12886	371	98.87	Ludvigsen et al. 2017. Mol Ecol.
Gilliamella	Gilli-1	Gillia_Amel_AM4_1_2	N10	NARV00000000	Apis mellifera	Norway: Aas	2.89899	202	98.87	Ludvigsen et al. 2017. Mol Ecol.
Gilliamella	Gilli-1	Gillia_Amel_AM4_1_2	N2	NARW00000000	Apis mellifera	Norway: Aas	2.90865	88	98.87	Ludvigsen et al. 2017. Mol Ecol.
Gilliamella	Gilli-1	Gillia_Amel_AM4_1_2	AW11	NARX00000000	Apis mellifera	USA: Arizona	2.94285	328	98.31	Ludvigsen et al. 2017. Mol Ecol.
Gilliamella	Gilli-1	Gillia_Amel_AM4_1_2	AM4	NARY00000000	Apis mellifera	USA: Arizona	3.06385	166	98.87	Ludvigsen et al. 2017. Mol Ecol.
Gilliamella	Gilli-1	Gillia_Amel_AM4_1_2	N6	NARZ00000000	Apis mellifera	Norway: Aas	2.90517	82	98.87	Ludvigsen et al. 2017. Mol Ecol.
Gilliamella	Gilli-1	Gillia_Amel_wkB1_1	N-G5	NASA00000000	Apis mellifera	Norway: Aas	3.06369	99	98.87	Ludvigsen et al. 2017. Mol Ecol.
Gilliamella	Gilli-1	Gillia_Amel_wkB1_1	N-22	NASB00000000	Apis mellifera	Norway: Aas	2.97405	92	98.87	Ludvigsen et al. 2017. Mol Ecol.
Gilliamella	Gilli-1	Gillia_Amel_wkB1_1	N-28	NASC00000000	Apis mellifera	Norway: Aas	2.97902	304	98.87	Ludvigsen et al. 2017. Mol Ecol.
Gilliamella	Gilli-1	Gillia_Amel_AM4_1_2	B14384G12	JACFPU000000000	Apis mellifera	China: Jilin	3.03509	95	98.87	This study
Gilliamella	Gilli-1	Gillia_Amel_AM4_1_2	B14384G15	JACFPV000000000	Apis mellifera	China: Jilin	3.03136	71	98.87	This study
Gilliamella	Gilli-1	Gillia_Amel_AM4_1_2	B14448G7	JACFPW000000000	Apis mellifera	China: Jilin	2.94617	85	98.87	This study
Gilliamella	Gilli-1	Gillia_Amel_AM4_1_2	B14448G11	JACFPX000000000	Apis mellifera	China: Jilin	2.93908	80	98.87	This study
Gilliamella	Gilli-1	Gillia_Amel_AM4_1_2	B14448G12	JACFPY000000000	Apis mellifera	China: Jilin	2.94658	92	98.87	This study
Gilliamella	Gilli-1	Gillia_Amel_AM4_1_2	W8136	JACFQU000000000	Apis mellifera	China: Jilin	3.226	76	98.87	This study
Gilliamella	Gilli-1	Gillia_Amel_wkB1_1	wkB1	CP007445	Apis mellifera	USA: Austin, TX	3.13941	1	98.87	Zheng et al. 2016. mBio.
Gilliamella	Gilli-1	Gillia_Amel_AM4_1_2	wkB7	LZGG01000000	Apis mellifera	USA: Austin, TX	2.90164	1	98.87	Zheng et al. 2016. mBio.
Gilliamella	Gilli-1	Gillia_Amel_wkB1_1	P54G	LZGJ00000000	Apis mellifera	USA: Austin, TX	3.10546	55	98.87	Zheng et al. 2016. mBio.
Gilliamella	Gilli-1	Gillia_Amel_wkB1_1	P46G	MCIV00000000	Apis mellifera	USA: West Haven, CT	7.423	2779	100	Zheng et al. 2016. mBio.
Gilliamella	Gilli-1	Gillia_Amel_wkB1_1	ESL0178	NZ_QGLQ00000000	Apis mellifera	Switzerland: Lausanne	2.88566	18	98.87	NA
Gilliamella	Gilli-1	Gillia_Amel_wkB1_1	DSM-104097	NZ_QICT00000000	Apis mellifera	USA: Austin, TX	3.07705	53	98.87	NA
Gilliamella	Gilli-1	Gillia_Amel_AM4_1_2	W8127	VMHM00000000	Apis mellifera	China: Jilin	3.22145	60	98.87	NA
Gilliamella	Gilli-2	Gillia_Amel_P62G_2_5	AB-598-P17	JAIO00000000	Apis mellifera	USA: West Haven, CT	1.47386	296	56.5	Engle et al. 2015. PLoS Genetics.
Gilliamella	Gilli-2	Gillia_Amel_P62G_2_5	NO3	NASD00000000	Apis mellifera	Norway: Aas	2.52386	54	98.87	Ludvigsen et al. 2017. Mol Ecol.
Gilliamella	Gilli-2	Gillia_Amel_P62G_2_5	NO16	NASE00000000	Apis mellifera	Norway: Aas	2.52624	57	98.87	Ludvigsen et al. 2017. Mol Ecol.
Gilliamella	Gilli-2	Gillia_Amel_P62G_2_5	NO14	NASF00000000	Apis mellifera	Norway: Aas	2.52008	75	98.87	Ludvigsen et al. 2017. Mol Ecol.
Gilliamella	Gilli-2	Gillia_Amel_P62G_2_5	NO13	NASG00000000	Apis mellifera	Norway: Aas	2.53311	60	98.87	Ludvigsen et al. 2017. Mol Ecol.
Gilliamella	Gilli-2	Gillia_Amel_P62G_2_5	NO12	NASH00000000	Apis mellifera	Norway: Aas	2.52722	68	98.87	Ludvigsen et al. 2017. Mol Ecol.
Gilliamella	Gilli-2	Gillia_Amel_P62G_2_5	NO1	NASI00000000	Apis mellifera	Norway: Aas	2.51623	156	98.87	Ludvigsen et al. 2017. Mol Ecol.
Gilliamella	Gilli-2	Gillia_Amel_P62G_2_5	NO15	NASJ00000000	Apis mellifera	Norway: Aas	2.52072	50	98.87	Ludvigsen et al. 2017. Mol Ecol.
Gilliamella	Gilli-2	Gillia_Amel_P62G_2_5	A-4-12	NASK00000000	Apis mellifera	USA: Arizona	2.62624	104	98.87	Ludvigsen et al. 2017. Mol Ecol.
Gilliamella	Gilli-2	Gillia_Amel_P62G_2_5	AM1	NASL00000000	Apis mellifera	USA: Arizona	2.43828	120	98.87	Ludvigsen et al. 2017. Mol Ecol.
Gilliamella	Gilli-2	Gillia_Amel_P62G_2_5	NO4	NASM00000000	Apis mellifera	Norway: Aas	2.51943	214	98.87	Ludvigsen et al. 2017. Mol Ecol.
Gilliamella	Gilli-2	Gillia_Amel_M63G_2_4	A7	NASN00000000	Apis mellifera	USA: Arizona	2.71045	125	98.87	Ludvigsen et al. 2017. Mol Ecol.
Gilliamella	Gilli-2	Gillia_Amel_P62G_2_5	A-TSA1	NASO00000000	Apis mellifera	USA: Arizona	2.46744	79	98.87	Ludvigsen et al. 2017. Mol Ecol.
Gilliamella	Gilli-2	Gillia_Amel_P62G_2_5	A-TSA2	NASP00000000	Apis mellifera	USA: Arizona	2.46216	72	98.87	Ludvigsen et al. 2017. Mol Ecol.
Gilliamella	Gilli-2	Gillia_Amel_P62G_2_5	A-TSA3	NASQ00000000	Apis mellifera	USA: Arizona	2.46721	77	98.87	Ludvigsen et al. 2017. Mol Ecol.
Gilliamella	Gilli-2	Gillia_Amel_P62G_2_5	A-TSA4	NASR00000000	Apis mellifera	USA: Arizona	2.46097	86	98.87	Ludvigsen et al. 2017. Mol Ecol.
Gilliamella	Gilli-2	Gillia_Amel_P62G_2_5	N-G1	NASS00000000	Apis mellifera	Norway: Aas	2.47881	65	98.87	Ludvigsen et al. 2017. Mol Ecol.
Gilliamella	Gilli-2	Gillia_Amel_P62G_2_5	N-G3	NASU00000000	Apis mellifera	Norway: Aas	2.48289	83	98.87	Ludvigsen et al. 2017. Mol Ecol.
Gilliamella	Gilli-2	Gillia_Amel_P62G_2_5	N-G4	NASV00000000	Apis mellifera	Norway: Aas	2.43625	142	98.87	Ludvigsen et al. 2017. Mol Ecol.
Gilliamella	Gilli-2	Gillia_Amel_M63G_2_4	B14384G7	JACFPZ000000000	Apis mellifera	China: Jilin	2.59263	25	98.87	This study
Gilliamella	Gilli-2	Gillia_Amel_M63G_2_4	B14384G10	JACFQA000000000	Apis mellifera	China: Jilin	2.5955	17	98.87	This study
Gilliamella	Gilli-2	Gillia_Amel_M63G_2_4	B14384G13	JACFQB000000000	Apis mellifera	China: Jilin	2.5927	21	98.87	This study
Gilliamella	Gilli-2	Gillia_Amel_M63G_2_4	B14384H2	JACFQC000000000	Apis mellifera	China: Jilin	2.59577	19	98.87	This study
Gilliamella	Gilli-2	Gillia_Amel_M63G_2_4	W8126	JACFPE000000000	Apis mellifera	China: Jilin	2.69999	20	98.87	This study
Gilliamella	Gilli-2	Gillia_Amel_M63G_2_4	W8145	JACFRC000000000	Apis mellifera	China: Jilin	2.66367	11	98.87	This study
Gilliamella	Gilli-2	Gillia_Amel_P62G_2_5	M0320	JACFQD000000000	Apis mellifera	China: Jilin	2.48164	49	98.87	This study
Gilliamella	Gilli-2	Gillia_Amel_wkB1_1	W8129	JACFRD000000000	Apis mellifera	China: Jilin	2.48461	40	98.87	This study
Gilliamella	Gilli-2	Gillia_Amel_wkB1_1	W8123	JACFRE000000000	Apis mellifera	China: Jilin	2.48494	37	98.87	This study
Gilliamella	Gilli-2	Gillia_Amel_wkB1_1	W8128	JACFSE000000000	Apis mellifera	China: Jilin	2.50397	54	98.87	This study
Gilliamella	Gilli-2	Gilliamella_apicola_P0244M0364	M0364	JACFSF000000000	Apis mellifera	China: Jilin	2.407	49	98.87	This study
Gilliamella	Gilli-2	Gillia_Amel_P62G_2_5	P83G	LZGH00000000	Apis mellifera	USA: Austin, TX	2.49402	28	98.87	Zheng et al. 2016. mBio.
Gilliamella	Gilli-2	Gillia_Amel_P62G_2_5	P62G	LZGI00000000	Apis mellifera	USA: Austin, TX	2.54911	20	98.87	Zheng et al. 2016. mBio.
Gilliamella	Gilli-2	Gillia_Amel_P62G_2_5	M1-2G	LZGQ00000000	Apis mellifera	USA: Austin, TX	2.38882	10	98.87	Zheng et al. 2016. mBio.
Gilliamella	Gilli-2	Gillia_Amel_M63G_2_4	M6-3G	MCIU00000000	Apis mellifera	USA: Austin, TX	2.70917	85	98.87	Zheng et al. 2016. mBio.
Gilliamella	Gilli-2	Gillia_Amel_P62G_2_5	ESL0169	NZ_QGLN00000000	Apis mellifera	Switzerland: Lausanne	2.43078	13	98.31	NA
Gilliamella	Gilli-2	Gillia_Amel_M63G_2_4	ESL0172	NZ_QGLO00000000	Apis mellifera	Switzerland: Lausanne	2.68577	17	98.87	NA
Gilliamella	Gilli-3	Gillia_Amel_ESL0177_3_6	AB-598-I20	JAIN00000000	Apis mellifera	USA: West Haven, CT	2.21254	389	59.32	Engle et al. 2015. PLoS Genetics.
Gilliamella	Gilli-3	Gillia_Amel_NG2_3	N-G2	NAST00000000	Apis mellifera	Norway: Aas	2.70919	77	98.87	Ludvigsen et al. 2017. Mol Ecol.
Gilliamella	Gilli-3	Gillia_Amel_NG2_3	N-W3	NASW00000000	Apis mellifera	Norway: Aas	2.67496	90	98.87	Ludvigsen et al. 2017. Mol Ecol.
Gilliamella	Gilli-3	Gillia_Amel_ESL0177_3_6	ESL0177	NZ_QGLP00000000	Apis mellifera	Switzerland: Lausanne	3.0862	19	98.31	NA
Gilliamella	Gilli-3	Gillia_Amel_ESL0177_3_6	ESL0182	NZ_QGLR00000000	Apis mellifera	Switzerland: Lausanne	3.53717	31	98.31	NA
Gilliamella	Gilli-3	Gillia_Amel_P62G_2_5	W8131	VMHL00000000	Apis mellifera	China: Jilin	2.61752	19	98.87	NA
Gilliamella	Gilli-Acer	Gillia_Acer_5	wkB171	LYST00000000	Apis andreniformis	Singapore: Hort Park	2.67093	59	98.87	Zheng et al. 2016. mBio.
Gilliamella	Gilli-Acer	Gillia_Acer_4	wkB72	LZEI00000000	Apis cerana	Malaysia: Negeri Sembilan	2.57083	30	98.31	Zheng et al. 2016. mBio.
Gilliamella	Gilli-Acer	Gillia_Acer_3	wkB308	LZGN00000000	Apis cerana	Malaysia: Genting Highlands	2.73711	46	98.87	Zheng et al. 2016. mBio.
Gilliamella	Gilli-Acer	Gillia_Acer_5	wkB292	LZGO00000000	Apis cerana	Singapore: Hort Park	2.74118	85	98.87	Zheng et al. 2016. mBio.
Gilliamella	Gilli-Acer	Gillia_Acer_4	wkB195	LZGP00000000	Apis cerana	Malaysia: Genting Highlands	2.501	38	98.31	Zheng et al. 2016. mBio.
Gilliamella	Gilli-Ador	Gillia_Ador_1	wkB178	LZGK00000000	Apis dorsata	Singapore: Hort Park	2.36903	16	98.87	Zheng et al. 2016. mBio.
Gilliamella	Gilli-Ador	Gillia_Ador_2	wkB112	LZGL00000000	Apis dorsata	Malaysia: Kuala Lumpur	2.53231	22	98.87	Zheng et al. 2016. mBio.
Gilliamella	Gilli-Ador	Gillia_Ador_3	wkB108	LZGM00000000	Apis dorsata	Malaysia: Kuala Lumpur	3.07617	129	98.31	Zheng et al. 2016. mBio.
Gilliamella	Gilli-Bom	Gillia_Bom_7	wkB11	JFON00000000	Bombus bimaculatus	USA: West Haven, CT	2.26099	61	97.74	Kwong et al. 2015. PNAS.
Gilliamella	Gilli-Bom	Gillia_Bom_8	wkB30	JFZX00000000	Bombus vagans	USA: West Haven, CT	2.3206	139	98.87	Kwong et al. 2015. PNAS.
Gilliamella	Gilli-Bom	Gillia_Bom_4	R-53248	FMAQ00000000	Bombus pascuorum	Belgium: Ghent	2.31966	29	98.31	Praet et al. 2017. Syst Appl Microbiol.
Gilliamella	Gilli-Bom	Gillia_Bom_5	R-53144	FMBA00000000	Bombus lapidarius	Belgium: Ghent	2.52149	113	98.87	Praet et al. 2017. Syst Appl Microbiol.
Gilliamella	Gilli-Bom	Gillia_Bom_3	R-54852	FMWR00000000	Bombus pascuorum	Belgium: Ghent	2.28181	44	97.74	Praet et al. 2017. Syst Appl Microbiol.
Gilliamella	Gilli-Bom	Gillia_Bom_8	R-54662	FMWS00000000	Bombus terrestris	Belgium: Ghent	2.61698	132	98.87	Praet et al. 2017. Syst Appl Microbiol.
Gilliamella	Gilli-Bom	Gillia_Bom_1	App2-1	LZGR00000000	Bombus appositus	USA: Logan, Utah	2.41843	73	98.31	Zheng et al. 2016. mBio.
Gilliamella	Gilli-Bom	Gillia_Bom_1	App4-10	LZGS00000000	Bombus appositus	USA: Logan, Utah	2.43439	53	98.87	Zheng et al. 2016. mBio.
Gilliamella	Gilli-Bom	Gillia_Bom_2	App6-5	LZGT00000000	Bombus appositus	USA: Logan, Utah	2.63394	106	96.47	Zheng et al. 2016. mBio.
Gilliamella	Gilli-Bom	Gillia_Bom_8	HK7	LZGU00000000	Bombus pensylvanicus	USA: Austin, TX	2.83208	137	98.31	Zheng et al. 2016. mBio.
Gilliamella	Gilli-Bom	Gillia_Bom_8	HK2	LZGV00000000	Bombus pensylvanicus	USA: Austin, TX	2.84333	117	98.31	Zheng et al. 2016. mBio.
Gilliamella	Gilli-Bom	Gillia_Bom_8	WF3-4	LZGW00000000	Bombus pensylvanicus	USA: Austin, TX	2.8474	61	98.31	Zheng et al. 2016. mBio.
Gilliamella	Gilli-Bom	Gillia_Bom_8	Fer1-1	LZGX00000000	Bombus fervidus	USA: Logan, Utah	2.74134	118	98.31	Zheng et al. 2016. mBio.
Gilliamella	Gilli-Bom	Gillia_Bom_8	Fer2-1	LZGY00000000	Bombus fervidus	USA: Logan, Utah	2.6117	207	93.1	Zheng et al. 2016. mBio.
Gilliamella	Gilli-Bom	Gillia_Bom_8	Fer4-1	LZGZ00000000	Bombus fervidus	USA: Logan, Utah	2.52013	360	98.31	Zheng et al. 2016. mBio.
Gilliamella	Gilli-Bom	Gillia_Bom_8	Gris1-4	LZHA00000000	Bombus griseocollis	USA: New Haven, CT	2.35886	90	98.87	Zheng et al. 2016. mBio.
Gilliamella	Gilli-Bom	Gillia_Bom_8	Gris3-2	LZHB00000000	Bombus griseocollis	USA: New Haven, CT	2.55253	89	98.87	Zheng et al. 2016. mBio.
Gilliamella	Gilli-Bom	Gillia_Bom_8	Bif1-4	LZHC00000000	Bombus bifarius	USA: Logan, Utah	2.55159	98	98.87	Zheng et al. 2016. mBio.
Gilliamella	Gilli-Bom	Gillia_Bom_8	Bim1-2	LZHD00000000	Bombus bimaculatus	USA: New Haven, CT	2.53748	107	98.87	Zheng et al. 2016. mBio.
Gilliamella	Gilli-Bom	Gillia_Bom_8	Bim3-2	LZHE00000000	Bombus bimaculatus	USA: New Haven, CT	2.59278	177	100	Zheng et al. 2016. mBio.
Gilliamella	Gilli-Bom	Gillia_Bom_7	Choc3-5	LZHF00000000	Bombus impatiens	USA: New Haven, CT	2.19301	89	97.74	Zheng et al. 2016. mBio.
Gilliamella	Gilli-Bom	Gillia_Bom_7	Choc4-2	LZHG00000000	Bombus impatiens	USA: New Haven, CT	2.24519	77	97.74	Zheng et al. 2016. mBio.
Gilliamella	Gilli-Bom	Gillia_Bom_6	Choc5-1	LZHH00000000	Bombus impatiens	USA: New Haven, CT	2.62835	125	98.87	Zheng et al. 2016. mBio.
Gilliamella	Gilli-Bom	Gillia_Bom_7	Choc6-1	LZHI00000000	Bombus impatiens	USA: New Haven, CT	2.18062	68	97.74	Zheng et al. 2016. mBio.
Gilliamella	Gilli-Bom	Gillia_Bom_8	GillExp13	LZHJ00000000	Bombus impatiens	USA: New Haven, CT	2.39223	163	98.87	Zheng et al. 2016. mBio.
Gilliamella	Gilli-Bom	Gillia_Bom_8	Imp1-1	LZHK00000000	Bombus impatiens	USA: New Haven, CT	2.35976	141	98.87	Zheng et al. 2016. mBio.
Gilliamella	Gilli-Bom	Gillia_Bom_8	Imp1-6	LZHL00000000	Bombus impatiens	USA: New Haven, CT	2.2696	91	97.18	Zheng et al. 2016. mBio.
Gilliamella	Gilli-Bom	Gillia_Bom_7	wkB18	LZHM00000000	Bombus vagans	USA: New Haven, CT	2.37199	113	97.74	Zheng et al. 2016. mBio.
Gilliamella	Gilli-Bom	Gillia_Bom_8	Nev3-1	LZHN00000000	Bombus nevadensis	USA: Logan, Utah	2.85751	93	98.31	Zheng et al. 2016. mBio.
Gilliamella	Gilli-Bom	Gillia_Bom_8	Nev5-1	LZHO00000000	Bombus nevadensis	USA: Logan, Utah	2.71349	94	98.31	Zheng et al. 2016. mBio.
Gilliamella	Gilli-Bom	Gillia_Bom_8	Nev6-6	LZHP00000000	Bombus nevadensis	USA: Logan, Utah	2.68963	103	98.31	Zheng et al. 2016. mBio.
Gilliamella	Gilli-Bom	Gillia_Bom_8	Occ3-1	LZHQ00000000	Bombus occidentalis	USA: Logan, Utah	2.23279	36	98.87	Zheng et al. 2016. mBio.
Gilliamella	Gilli-Bom	Gillia_Bom_8	Occ4-3	LZHR00000000	Bombus occidentalis	USA: Logan, Utah	2.68622	124	98.87	Zheng et al. 2016. mBio.
Lactobacillus Frim5	Lac-Firm5-Bom	Lac_Firm5_Bom_2	R-53102	NZ_FOMN00000000	NA	NA	1.67591	20	97	NA
Lactobacillus Frim5	Lac-Firm5-Bom	Lac_Firm5_Bom_2	H70-3	NZ_NPNG00000000	Bombus	Belgium: Ghent	1.67144	29	97	NA
Lactobacillus Frim5	Lac-Firm5-Bom	Lac_Firm5_Bom_1	ESL0247	NZ_REHB00000000	Bombus bohemicus	Switzerland: Le Moleson region, Fribourg	1.63053	21	96.59	NA
Lactobacillus Frim5	Lac-Firm5-Bom	Lac_Firm5_Bom_1	ESL0246	NZ_REHC00000000	Bombus bohemicus	Switzerland: Le Moleson region, Fribourg	1.63279	21	96.59	NA
Lactobacillus Frim5	Lac-Firm5-Bom	Lac_Firm5_Bom_1	ESL0245	NZ_REHD00000000	Bombus bohemicus	Switzerland: Le Moleson region, Fribourg	1.62954	22	96.59	NA
Lactobacillus Frim5	Lac-Firm5-Bom	Lac_Firm5_Bom_2	ESL0237	NZ_REHE00000000	Bombus pascuorum	Switzerland: Le Moleson region, Fribourg	1.69213	23	97	NA
Lactobacillus Frim5	Lac-Firm5-Bom	Lac_Firm5_Bom_2	ESL0236	NZ_REHF00000000	Bombus pascuorum	Switzerland: Le Moleson region, Fribourg	1.69066	24	97	NA
Lactobacillus Frim5	Lac-Firm5-Bom	Lac_Firm5_Bom_2	ESL0234	NZ_REHG00000000	Bombus pascuorum	Switzerland: Le Moleson region, Fribourg	1.68983	24	97	NA
Lactobacillus Frim5	Lac-Firm5-Bom	Lac_Firm5_Bom_2	ESL0233	NZ_REHH00000000	Bombus terrestris	Switzerland: Lausanne	1.65455	13	97.08	NA
Lactobacillus Frim5	Lac-Firm5-Bom	Lac_Firm5_Bom_2	ESL0230	NZ_REHI00000000	Bombus pascuorum	Switzerland: Le Moleson region, Fribourg	1.68632	11	97	NA
Lactobacillus Frim5	Lac-Firm5-Bom	Lac_Firm5_Bom_1	ESL0228	NZ_REHJ00000000	Bombus bohemicus	Switzerland: Le Moleson region, Fribourg	1.63441	17	96.59	NA
Lactobacillus Frim5	Lac-Firm5-Bom	Lac_Firm5_Bom_2	ESL0225	NZ_REHK00000000	Bombus pascuorum	Switzerland: Le Moleson region, Fribourg	1.69768	14	97	NA
Lactobacillus	Lac-kunkeei	Lac_kunkeei_1	MP2	CP012920	Apis mellifera	Chile: María Pinto, Melipilla	1.61452	1	98.07	Asenjo et al. 2016. PeerJ.
Lactobacillus	Lac-kunkeei	Lac_kunkeei_1	EFB6	AZBY00000000	Apis mellifera	Germany: Bavaria	1.56685	55	97.76	Djukic et al. 2015. Stand Genomic Sci.
Lactobacillus	Lac-kunkeei	Lac_kunkeei_1	FF30-6	BDDX00000000	Apis mellifera	NA	1.58041	25	98.07	Maeno et al. 2016. Syst Appl Microbiol.
Lactobacillus	Lac-kunkeei	Lac_kunkeei_1	AR114	JPYX00000000	Apis mellifera	Norway	1.55161	21	97.76	Porcellato et al. 2015. Genome Announc.
Lactobacillus	Lac-kunkeei	Lac_apin_Amel_Fhon13	Fhon13	JXCT00000000	Apis mellifera	Sweden: Jonstorp	1.46024	9	97.39	Tamarit et al. 2015. Genome Biol Evol.
Lactobacillus	Lac-kunkeei	Lac_kunkeei_1	Fhon2	JXCU00000000	Apis mellifera	Sweden: Jonstorp	1.60826	8	97.76	Tamarit et al. 2015. Genome Biol Evol.
Lactobacillus	Lac-kunkeei	Lac_kunkeei_1	Laan	JXCV00000000	Apis andreniformis	Malaysia: Borneo	1.554	24	97.76	Tamarit et al. 2015. Genome Biol Evol.
Lactobacillus	Lac-kunkeei	Lac_kunkeei_1	Lace	JXCW00000000	Apis cerana	Malaysia: Borneo	1.52585	8	97.76	Tamarit et al. 2015. Genome Biol Evol.
Lactobacillus	Lac-kunkeei	Lac_kunkeei_1	Lafl	JXCX00000000	Apis florea	Thailand	1.56713	14	97.76	Tamarit et al. 2015. Genome Biol Evol.
Lactobacillus	Lac-kunkeei	Lac_kunkeei_1	Lako	JXCY00000000	Apis koschevnikovi	Malaysia: Borneo	1.55294	7	98.07	Tamarit et al. 2015. Genome Biol Evol.
Lactobacillus	Lac-kunkeei	Lac_kunkeei_1	Lala	JXCZ00000000	Apis laboriosa	Nepal	1.56964	47	98.07	Tamarit et al. 2015. Genome Biol Evol.
Lactobacillus	Lac-kunkeei	Lac_kunkeei_1	Lani	JXDA00000000	Apis nigrocincta	Indonesia	1.49002	8	97.76	Tamarit et al. 2015. Genome Biol Evol.
Lactobacillus	Lac-kunkeei	Lac_kunkeei_2	Lado	JXDC00000000	Apis dorsata	Malaysia: Borneo	1.40692	9	98.07	Tamarit et al. 2015. Genome Biol Evol.
Lactobacillus	Lac-kunkeei	Lac_kunkeei_1	Lanu	JXDD00000000	Apis nuluensis	Malaysia: Borneo	1.57686	16	98.07	Tamarit et al. 2015. Genome Biol Evol.
Lactobacillus	Lac-kunkeei	Lac_kunkeei_1	Lmbe	JXDE00000000	Melipona beecheii	Mexico	1.47874	18	98.07	Tamarit et al. 2015. Genome Biol Evol.
Lactobacillus	Lac-kunkeei	Lac_kunkeei_1	Lmbo	JXDF00000000	Meliponula bocandei	Kenya	1.56008	31	98.07	Tamarit et al. 2015. Genome Biol Evol.
Lactobacillus	Lac-kunkeei	Lactobacillus_kunkeeiP0237M0345	M0345	JACFQW000000000	Apis mellifera	China: Jilin	1.52267	19	97.76	This study
Melissococcus	Melissococcus-plutonius	Melissococcus_plutonius	B5	JSAW01000002	NA	NA	2.10114	6	96.08	NA
Melissococcus	Melissococcus-plutonius	Melissococcus_plutonius	ATCC-35311	NC_015516	NA	NA	2.06873	2	95.76	NA
Melissococcus	Melissococcus-plutonius	Melissococcus_plutonius	DAT561	NC_016938	NA	NA	2.04525	2	96.08	NA
Melissococcus	Melissococcus-plutonius	Melissococcus_plutonius	S1	NZ_CP006683	Apis mellifera	Switzerland	2.07386	2	96.08	NA
Melissococcus	Melissococcus-plutonius	Melissococcus_plutonius	764-5B	NZ_JSAV00000000	NA	NA	2.04585	15	96.08	NA
Melissococcus	Melissococcus-plutonius	Melissococcus_plutonius	765-6B	NZ_JSAX00000000	NA	NA	2.02134	10	96.08	NA
Melissococcus	Melissococcus-plutonius	Melissococcus_plutonius	21.1	NZ_JSAY00000000	NA	NA	2.07732	8	96.08	NA
Melissococcus	Melissococcus-plutonius	Melissococcus_plutonius	90	NZ_JSAZ00000000	NA	NA	2.06686	15	96.08	NA
Melissococcus	Melissococcus-plutonius	Melissococcus_plutonius	49.3	NZ_JSBA00000000	NA	NA	2.07593	9	96.08	NA
Melissococcus	Melissococcus-plutonius	Melissococcus_plutonius	119	NZ_JSBB00000000	NA	NA	2.03983	17	96.08	NA
Melissococcus	Melissococcus-plutonius	Melissococcus_plutonius	H6	NZ_JSBC00000000	NA	NA	2.07551	11	96.08	NA
Melissococcus	Melissococcus-plutonius	Melissococcus_plutonius	L9	NZ_JSBD00000000	NA	NA	2.05895	11	96.08	NA
Melissococcus	Melissococcus-plutonius	Melissococcus_plutonius	60	NZ_JSBE00000000	NA	NA	2.07252	13	96.08	NA
Melissococcus	Melissococcus-plutonius	Melissococcus_plutonius	82	NZ_JSBF00000000	NA	NA	2.0476	14	96.08	NA
Paenibacillus	Paenibacillus-larvae	Paenibacillus_larvae	ERIC-I	CP019651	NA	NA	4.28895	1	99.09	NA
Paenibacillus	Paenibacillus-larvae	Paenibacillus_larvae	Eric-IV	CP019659	NA	NA	4.37817	3	99.73	NA
Paenibacillus	Paenibacillus-larvae	Paenibacillus_larvae	CCM-38	CP020327	NA	NA	4.44421	3	99.73	NA
Paenibacillus	Paenibacillus-larvae	Paenibacillus_larvae	BRL-230010	NZ_AARF00000000	NA	NA	4.03319	362	80.68	NA
Paenibacillus	Paenibacillus-larvae	Paenibacillus_larvae	DSM-25719	NZ_ADFW00000000	NA	NA	4.57959	8	99.09	NA
Paenibacillus	Paenibacillus-larvae	Paenibacillus_larvae	B-3650	NZ_ADZY00000000	NA	NA	4.35238	353	98.73	NA
Paenibacillus	Paenibacillus-larvae	Paenibacillus_larvae	DSM-25430	NZ_CP019652	NA	NA	4.05601	2	99.62	NA
Paenibacillus	Paenibacillus-larvae	Paenibacillus_larvae	Eric-III	NZ_CP019655	NA	NA	4.70198	4	99.73	NA
Paenibacillus	Paenibacillus-larvae	Paenibacillus_larvae	ATCC-9545	NZ_CP019687	Apis mellifera	Mexico: Mexico City	4.28995	1	99	NA
Paenibacillus	Paenibacillus-larvae	Paenibacillus_larvae	ATCC-13537	NZ_CP019794	NA	NA	4.5207	3	98.51	NA
Paenibacillus	Paenibacillus-larvae	Paenibacillus_larvae	SAG-10367	NZ_CP020557	NA	NA	4.79487	2	97.54	NA
Paenibacillus	Paenibacillus-larvae	Paenibacillus_larvae	MEX14	NZ_LAWY00000000	NA	NA	4.18511	139	99.09	NA
Snodgrassella	Snod-Acer-Aand-Aflo-1	Snod_Acer_Aand_Aflo_1	wkB298	MEIK00000000	Apis cerana	Singapore: Hort Park	2.33827	42	99.57	Margeret et al. 2017 mBio
Snodgrassella	Snod-Acer-Aand-Aflo-1	Snod_Acer_Aand_Aflo_1	wkB273	MEIL00000000	Apis florea	Singapore: Clementi Park	2.31751	31	99.57	Margeret et al. 2017 mBio
Snodgrassella	Snod-Acer-Aand-Aflo-1	Snod_Acer_Aand_Aflo_1	wkB237	MEIM00000000	Apis andreniformis	Singapore: Hort Park	2.32101	21	99.57	Margeret et al. 2017 mBio
Snodgrassella	Snod-Amel	Snod_Amel_P0228	AB-598-J21	AVQL00000000	Apis mellifera	USA: West Haven, CT	2.33416	456	89.57	Engel et al. 2014. PLOS Genetics.
Snodgrassella	Snod-Amel	Snod_Amel_P0228	AB-598-P14	JACG00000000	Apis mellifera	USA: West Haven, CT	1.30775	385	50.03	Engel et al. 2014. PLOS Genetics.
Snodgrassella	Snod-Amel	Snod_Amel_P0228	AB-598-O11	JAIK00000000	Apis mellifera	USA: West Haven, CT	1.37491	401	50.76	Engel et al. 2014. PLOS Genetics.
Snodgrassella	Snod-Amel	Snodgrassella_alvi_SCGC_AB-598-O02_SCGC-AB-598-O02	AB-598-O02	JAIL00000000	Apis mellifera	USA: West Haven, CT	1.60139	259	65.35	Engel et al. 2014. PLOS Genetics.
Snodgrassella	Snod-Amel	Snod_Amel_P0228	wkB2	CP007446	Apis mellifera	USA: Austin, TX	2.52798	1	99.57	Kwong et al. 2014. PNAS.
Snodgrassella	Snod-Amel	Snod_Amel_P0228	Aw-20	MVDP01000000	Apis mellifera	USA: Arizona	2.4985	65	99.57	Ludvigsen et al. 2017. Mol Ecol.
Snodgrassella	Snod-Amel	Snod_Amel_P0228	Aw-18	NAGW01000000	Apis mellifera	USA: Arizona	2.49711	88	99.57	Ludvigsen et al. 2017. Mol Ecol.
Snodgrassella	Snod-Amel	Snod_Amel_P0228	A12	NAGX00000000	Apis mellifera	USA: Arizona	2.39992	214	99.57	Ludvigsen et al. 2017. Mol Ecol.
Snodgrassella	Snod-Amel	Snod_Amel_P0228	A-10-12	NAGY01000000	Apis mellifera	USA: Arizona	2.50165	63	99.57	Ludvigsen et al. 2017. Mol Ecol.
Snodgrassella	Snod-Amel	Snod_Amel_P0228	A11	NAGZ00000000	Apis mellifera	USA: Tucson, AZ	2.43026	122	99.57	Ludvigsen et al. 2017. Mol Ecol.
Snodgrassella	Snod-Amel	Snod_Amel_P0228	A-11-12	NAHA00000000	Apis mellifera	USA: Arizona	2.50099	90	99.57	Ludvigsen et al. 2017. Mol Ecol.
Snodgrassella	Snod-Amel	Snod_Amel_P0228	A-1-12	NAHB00000000	Apis mellifera	USA: Arizona	2.50229	58	99.57	Ludvigsen et al. 2017. Mol Ecol.
Snodgrassella	Snod-Amel	Snod_Amel_P0228	A2	NAHC01000000	Apis mellifera	USA: Arizona	2.42519	84	99.57	Ludvigsen et al. 2017. Mol Ecol.
Snodgrassella	Snod-Amel	Snod_Amel_P0228	A-2-12	NAHD01000000	Apis mellifera	USA: Arizona	2.50268	75	99.57	Ludvigsen et al. 2017. Mol Ecol.
Snodgrassella	Snod-Amel	Snod_Amel_P0228	A3	NAHE01000000	Apis mellifera	USA: Arizona	2.42873	109	99.57	Ludvigsen et al. 2017. Mol Ecol.
Snodgrassella	Snod-Amel	Snod_Amel_P0228	A5	NAHF01000000	Apis mellifera	USA: Arizona	2.43038	120	99.57	Ludvigsen et al. 2017. Mol Ecol.
Snodgrassella	Snod-Amel	Snod_Amel_P0228	A-5-24	NAHG01000000	Apis mellifera	USA: Arizona	2.49074	172	99.57	Ludvigsen et al. 2017. Mol Ecol.
Snodgrassella	Snod-Amel	Snod_Amel_P0228	A-9-24	NAHH01000000	Apis mellifera	USA: Arizona	2.50111	62	99.57	Ludvigsen et al. 2017. Mol Ecol.
Snodgrassella	Snod-Amel	Snod_Amel_P0228	N-W4	NAHI01000000	Apis mellifera	Norway: Aas	2.42125	75	99.57	Ludvigsen et al. 2017. Mol Ecol.
Snodgrassella	Snod-Amel	Snod_Amel_P0228	N-W7	NAHJ01000000	Apis mellifera	Norway: Aas	2.42332	62	99.57	Ludvigsen et al. 2017. Mol Ecol.
Snodgrassella	Snod-Amel	Snod_Amel_P0228	N9	NAHK01000000	Apis mellifera	Norway: Aas	2.40334	129	99.57	Ludvigsen et al. 2017. Mol Ecol.
Snodgrassella	Snod-Amel	Snod_Amel_P0228	N-S1	NAHL00000000	Apis mellifera	Norway: Aas	2.42087	98	99.57	Ludvigsen et al. 2017. Mol Ecol.
Snodgrassella	Snod-Amel	Snod_Amel_P0228	N-S2	NAHM01000000	Apis mellifera	Norway: Aas	2.42123	73	99.57	Ludvigsen et al. 2017. Mol Ecol.
Snodgrassella	Snod-Amel	Snod_Amel_P0228	N-S3	NAHN00000000	Apis mellifera	Norway: Aas	2.46352	79	99.57	Ludvigsen et al. 2017. Mol Ecol.
Snodgrassella	Snod-Amel	Snod_Amel_P0228	N-S4	NAHO00000000	Apis mellifera	Norway: Aas	2.42149	38	99.57	Ludvigsen et al. 2017. Mol Ecol.
Snodgrassella	Snod-Amel	Snod_Amel_P0228	N-S5	NAHP00000000	Apis mellifera	Norway: Aas	2.41762	77	99.57	Ludvigsen et al. 2017. Mol Ecol.
Snodgrassella	Snod-Amel	Snod_Amel_P0228	N-23	NAHQ00000000	Apis mellifera	Norway: Aas	2.42169	128	99.57	Ludvigsen et al. 2017. Mol Ecol.
Snodgrassella	Snod-Amel	Snod_Amel_P0228	wkB339	MEII00000000	Apis mellifera	Malaysia: Genting Highlands	2.49992	27	99.57	Margeret et al. 2017 mBio
Snodgrassella	Snod-Amel	Snod_Amel_P0228	wkB332	MEIJ00000000	Apis mellifera	Malaysia: Genting Highlands	2.48742	30	99.57	Margeret et al. 2017 mBio
Snodgrassella	Snod-Amel	Snod_Amel_P0228	wkB9	MEIN00000000	Apis mellifera	USA: West Haven, CT	2.54854	15	99.57	Margeret et al. 2017 mBio
Snodgrassella	Snod-Amel	Snod_Amel_P0228	PEB0171	MEIV00000000	Apis mellifera	USA: West Haven, CT	2.52062	77	99.57	Margeret et al. 2017 mBio
Snodgrassella	Snod-Amel	Snod_Amel_P0228	PEB0178	MEIW00000000	Apis mellifera	USA: West Haven, CT	2.52493	135	99.15	Margeret et al. 2017 mBio
Snodgrassella	Snod-Amel	Snod_Amel_P0228	M1-3S	MEIX00000000	Apis mellifera	USA: Austin, TX	2.50066	93	99.57	Margeret et al. 2017 mBio
Snodgrassella	Snod-Amel	Snod_Amel_P0228	E1	NXEN00000000	Apis mellifera	USA: Arizona	2.38832	156	98.24	NA
Snodgrassella	Snod-Amel	Snod_Amel_P0228	M0118	JACFQK000000000	Apis mellifera	China: Jilin	2.54553	56	99.57	This study
Snodgrassella	Snod-Amel	Snod_Amel_P0228	M0112	JACFQL000000000	Apis mellifera	China: Jilin	2.54278	48	99.57	This study
Snodgrassella	Snod-Amel	Snod_Amel_P0228	M0110	JACFQM000000000	Apis mellifera	China: Jilin	2.54233	50	99.57	This study
Snodgrassella	Snod-Amel	Snod_Amel_P0228	M0351	JACFSG000000000	Apis mellifera	China: Jilin	2.44578	24	99.57	This study
Snodgrassella	Snod-Amel	Snod_Amel_P0228	W6238H11	JACFSH000000000	Apis mellifera	China: Jilin	2.4883	30	99.57	This study
Snodgrassella	Snod-Amel	Snod_Amel_P0228	W6238H14	JACFSI000000000	Apis mellifera	China: Jilin	2.49331	33	99.57	This study
Snodgrassella	Snod-Amel	Snod_Amel_P0228	W8124	JACFRP000000000	Apis mellifera	China: Jilin	2.37407	13	99.57	This study
Snodgrassella	Snod-Amel	Snod_Amel_P0228	W8132	JACFRQ000000000	Apis mellifera	China: Jilin	2.4025	19	99.57	This study
Snodgrassella	Snod-Amel	Snod_Amel_P0228	W8135	JACFQX000000000	Apis mellifera	China: Jilin	2.40426	20	99.57	This study
Snodgrassella	Snod-Amel	Snod_Amel_P0228	W8134	JACFQY000000000	Apis mellifera	China: Jilin	2.4053	20	99.57	This study
Snodgrassella	Snod-Amel	Snod_Amel_P0228	W8158	JACFSM000000000	Apis mellifera	China: Jilin	2.57312	23	99.57	This study
Snodgrassella	Snod-Amel	Snod_Amel_P0228	ESL0196	NZ_QGLS00000000	Apis mellifera	Switzerland: Lausanne	2.4463	15	99.57	NA
Snodgrassella	Snod-Bom	Snod_Bom_4	wkB29	JFZV00000000	Bombus vagans	USA: West Haven, CT	2.40631	88	99.57	Kwong et al. 2013. PNAS.
Snodgrassella	Snod-Bom	Snod_Bom_4	wkB12	JFZW00000000	Bombus bimaculatus	USA: West Haven, CT	2.4385	34	99.57	Kwong et al. 2013. PNAS.
Snodgrassella	Snod-Bom	Snod_Bom_4	Gris2-3-4	MDUY00000000	Bombus griseocollis	USA: New Haven, CT	2.41752	62	99.57	Margeret et al. 2017 mBio
Snodgrassella	Snod-Bom	Snod_Bom_3	Pens2-2-5	MDUZ00000000	Bombus pensylvanicus	USA: Austin, TX	2.48614	132	99.57	Margeret et al. 2017 mBio
Snodgrassella	Snod-Bom	Snod_Bom_4	Snod2-1-5	MDVA00000000	Bombus impatiens	USA: New Haven, CT	2.35571	62	99.57	Margeret et al. 2017 mBio
Snodgrassella	Snod-Bom	Snod_Bom_1	App2-2	MDVB00000000	Bombus appositus	USA: Logan, Utah	2.48389	119	99.15	Margeret et al. 2017 mBio
Snodgrassella	Snod-Bom	Snod_Bom_1	App4-8	MDVC00000000	Bombus appositus	USA: Logan, Utah	2.57772	115	99.57	Margeret et al. 2017 mBio
Snodgrassella	Snod-Bom	Snod_Bom_1	App6-4	MDVD00000000	Bombus appositus	USA: Logan, Utah	2.62332	108	99.57	Margeret et al. 2017 mBio
Snodgrassella	Snod-Bom	Snod_Bom_4	Fer1-2	MDVE00000000	Bombus fervidus	USA: Logan, Utah	2.44271	66	99.57	Margeret et al. 2017 mBio
Snodgrassella	Snod-Bom	Snod_Bom_4	Fer2-2	MDVF00000000	Bombus fervidus	USA: Logan, Utah	2.3588	53	99.57	Margeret et al. 2017 mBio
Snodgrassella	Snod-Bom	Snod_Bom_3	Fer4-2	MDVG00000000	Bombus fervidus	USA: Logan, Utah	3.03591	90	99.57	Margeret et al. 2017 mBio
Snodgrassella	Snod-Bom	Snod_Bom_4	Gris1-3	MDVH00000000	Bombus griseocollis	USA: New Haven, CT	2.44197	58	99.57	Margeret et al. 2017 mBio
Snodgrassella	Snod-Bom	Snod_Bom_4	Gris1-6	MDVI00000000	Bombus griseocollis	USA: New Haven, CT	2.45969	50	99.57	Margeret et al. 2017 mBio
Snodgrassella	Snod-Bom	Snod_Bom_4	Gris3-4	MDVJ00000000	Bombus griseocollis	USA: New Haven, CT	2.45321	48	99.57	Margeret et al. 2017 mBio
Snodgrassella	Snod-Bom	Snod_Bom_3	WF3-3	MEIO00000000	Bombus pensylvanicus	USA: Austin, TX	2.6035	67	99.57	Margeret et al. 2017 mBio
Snodgrassella	Snod-Bom	Snod_Bom_4	Ruf1-X	MEIP00000000	Bombus rufocinctus	USA	2.76222	31	99.57	Margeret et al. 2017 mBio
Snodgrassella	Snod-Bom	Snod_Bom_4	Occ4-2	MEIQ00000000	Bombus occidentalis	USA: Logan, Utah	2.48907	54	99.57	Margeret et al. 2017 mBio
Snodgrassella	Snod-Bom	Snod_Bom_2	Nev4-2	MEIR00000000	Bombus nevadensis	USA: Logan, Utah	2.58297	90	91.45	Margeret et al. 2017 mBio
Snodgrassella	Snod-Bom	Snod_Bom_2	Nev3CBA3	MEIS00000000	Bombus nevadensis	USA: Logan, Utah	2.83265	131	99.15	Margeret et al. 2017 mBio
Snodgrassella	Snod-Bom	Snod_Bom_3	HK9	MEIT00000000	Bombus pensylvanicus	USA: Austin, TX	2.56864	110	99.57	Margeret et al. 2017 mBio
Snodgrassella	Snod-Bom	Snod_Bom_3	HK3	MEIU00000000	Bombus pensylvanicus	USA: Austin, TX	2.60918	74	99.57	Margeret et al. 2017 mBio
Spiroplasma	Spiroplasma-melliferum	Spiroplasma_melliferum	KC3	NZ_AGBZ00000000	NA	NA	1.29794	6	99.62	NA
Spiroplasma	Spiroplasma-melliferum	Spiroplasma_melliferum	IPMB4A	NZ_AMGI00000000	NA	NA	1.09885	24	97.37	NA
Spiroplasma	Spiroplasma-melliferum	Spiroplasma_melliferum	CH-1	NZ_PHSJ00000000	NA	NA	1.25684	64	99.62	NA

## Sheet: Gilliamella_ANI
	A-1-24	A-12-12	A-2-24	A-4-12	A-7-12	A-7-24	A-8-12	A-9-12	A-TSA1	A-TSA2	A-TSA3	A-TSA4	A7	A8	A9	AM1	AM4	AM6	Aw-17	AW11	AW13	DSM_104097	ESL0169	ESL0172	ESL0177	ESL0178	ESL0182	M1-2G	M6-3G	N-12-12	N-15-12	N-22	N-28	N-9-4	N-G1	N-G2	N-G3	N-G4	N-G5	N-W3	N10	N2	N4	N6	NO1	NO10	NO12	NO13	NO14
A-12-12	93.3608
A-2-24	99.9193	93.2744
A-4-12	81.3503	81.3381	81.3191
A-7-12	99.9415	93.3367	99.945	81.2714
A-7-24	93.297	99.9642	93.2393	81.0561	93.2607
A-8-12	93.3851	99.8102	93.3019	81.1948	93.3184	99.7997
A-9-12	99.9378	93.2705	99.9402	81.289	99.9831	93.3511	93.2705
A-TSA1	81.502	81.358	81.5507	97.8969	81.564	81.5421	81.4393	81.564
A-TSA2	81.4922	81.3205	81.4357	97.9195	81.5597	81.3684	81.4395	81.5527	99.9769
A-TSA3	81.3628	81.3025	81.3716	97.8879	81.4226	81.2988	81.3186	81.433	99.9751	99.9767
A-TSA4	81.453	81.1974	81.459	97.9079	81.5696	81.2441	81.3387	81.5647	99.963	99.9642	99.9714
A7	81.3126	81.2315	81.2942	93.6051	81.3822	81.364	81.3782	81.4203	93.6315	93.6919	93.5709	93.6727
A8	99.4692	93.4258	99.4717	81.3708	99.5055	93.4483	93.3578	99.4868	81.5224	81.4432	81.4488	81.3876	81.4244
A9	99.4652	93.4656	99.4847	81.2102	99.5113	93.507	93.5738	99.4812	81.2819	81.3455	81.2315	81.2972	81.2761	99.9112
AM1	81.558	81.3898	81.6077	97.8361	81.6552	81.2723	81.3493	81.6425	98.2761	98.3017	98.2709	98.2799	93.4997	81.5402	81.6304
AM4	93.6096	96.4073	93.586	81.3196	93.4893	96.4634	96.5036	93.6186	81.3021	81.1788	81.1978	81.2785	81.4967	93.5612	93.5875	81.3189
AM6	93.8553	96.645	93.8719	81.4159	93.8227	96.6851	96.7323	93.8455	81.4276	81.4344	81.3935	81.5286	81.4599	93.8757	93.843	81.4564	99.9616
Aw-17	93.3537	99.8355	93.2195	81.2281	93.2323	99.8242	99.9666	93.2766	81.3046	81.3617	81.2923	81.3379	81.5873	93.3417	93.3996	81.2284	96.5056	96.4093
AW11	93.4969	99.9614	93.4546	81.226	93.441	99.9519	99.8146	93.4255	81.3185	81.3949	81.2655	81.3909	81.5102	93.5967	93.6348	81.2424	96.6825	96.44	99.8567
AW13	99.9361	93.3594	99.9633	81.437	99.9786	93.4741	93.4081	99.9103	81.4632	81.3913	81.3973	81.3908	81.4995	99.3355	99.2687	81.5282	93.678	93.6417	93.3749	93.4855
DSM_104097	98.205	93.2842	98.2514	81.4456	98.2627	93.3455	93.3545	98.1993	81.6116	81.5536	81.4529	81.6069	81.4878	98.179	98.1343	81.6578	93.5731	93.4413	93.3708	93.5041	98.125
ESL0169	81.1763	81.1699	81.1932	97.9714	81.176	81.1715	81.1734	81.1659	97.9509	97.9567	97.9438	98.009	93.63	81.2771	81.3127	97.9004	81.0592	81.4247	81.2487	81.277	81.3125	81.1743
ESL0172	81.4099	81.0071	81.4262	94.1614	81.4631	81.081	81.0917	81.3921	94.3343	94.4001	94.3754	94.4587	95.3823	81.3602	81.2652	94.2324	81.1468	81.4871	81.1236	81.0998	81.4511	81.1783	94.1663
ESL0177	81.7293	81.4483	81.7195	86.4825	81.7919	81.5319	81.7042	81.7142	86.4795	86.3871	86.4393	86.4347	85.6644	81.7062	81.7092	86.4834	81.9801	82.0914	81.5439	81.5432	81.6177	81.7589	86.5191	85.2462
ESL0178	98.1692	93.3495	98.1546	81.2868	98.2127	93.3452	93.3616	98.1843	81.2996	81.265	81.2419	81.3443	81.0654	98.1225	98.013	81.4388	93.3969	93.4047	93.3292	93.5035	98.1	98.164	81.2017	81.1612	82.0536
ESL0182	81.6279	81.7379	81.639	86.7966	81.7096	81.6308	81.7285	81.8478	86.9019	86.8036	86.7807	86.7752	85.2142	81.8422	81.7814	86.7289	81.9166	82.0423	81.7526	81.9108	81.6592	81.7012	86.5221	84.8965	95.4346	81.7915
M1-2G	80.9699	81.0335	81.0283	97.8294	81.0892	81.1078	81.1028	81.0348	97.6063	97.6002	97.6405	97.5807	93.6388	81.0747	81.0548	97.5333	80.9006	80.9743	81.0828	81.1124	81.1632	81.099	97.612	94.2594	86.1357	81.281	86.2107
M6-3G	81.1824	80.8676	81.2261	94.3021	81.1459	80.8997	81.1118	81.1995	94.4021	94.3797	94.3556	94.3579	95.4856	81.3074	81.2699	94.3033	81.1748	81.1776	81.0407	81.0009	81.2598	81.1724	94.2699	98.7896	85.353	81.1953	84.9213	94.2184
N-12-12	97.6431	93.3135	97.7291	81.3733	97.7196	93.2761	93.3386	97.6581	81.593	81.4983	81.4576	81.4171	81.2601	97.7294	97.649	81.4226	93.475	93.5276	93.4206	93.4595	97.5871	97.7596	81.2779	81.2998	81.8923	97.6094	81.7814	81.208	81.1873
N-15-12	97.7609	93.3636	97.778	81.4007	97.7644	93.4389	93.3771	97.733	81.7605	81.7298	81.6647	81.7293	81.4357	97.7021	97.6366	81.4523	93.5942	93.6299	93.3841	93.6249	97.5584	97.7392	81.3559	81.4286	81.9224	97.7025	81.9208	81.1819	81.2703	99.9707
N-22	97.8311	93.3987	97.7997	81.1875	97.7757	93.371	93.413	97.787	81.2083	81.2894	81.2837	81.259	81.1548	97.7985	97.8047	81.4766	93.5619	93.6077	93.4002	93.4967	97.7074	97.8133	81.2744	81.1778	81.7319	97.8152	81.5572	81.1889	81.1218	97.5805	97.488
N-28	97.7597	93.4588	97.7884	81.2822	97.7909	93.5146	93.5638	97.7713	81.1888	81.1804	81.1752	81.2321	81.1145	97.8047	97.7222	81.5844	93.6781	93.6357	93.4989	93.5748	97.6609	97.7851	81.2787	81.135	81.7972	97.8009	81.667	81.2009	81.1058	97.7626	97.6322	99.9761
N-9-4	97.648	93.2642	97.7153	81.4493	97.6391	93.2668	93.2726	97.6367	81.7684	81.693	81.6101	81.7124	81.2303	97.6386	97.6498	81.5371	93.4873	93.4222	93.3757	93.4171	97.5867	97.6748	81.2895	81.2884	81.8136	97.6572	81.7239	81.2679	81.3218	99.9699	99.8393	97.4992	97.5486
N-G1	81.4102	81.2161	81.3059	98.204	81.4073	81.1655	81.2164	81.3982	98.0059	97.988	97.9775	97.9388	93.6094	81.3939	81.348	97.8822	81.0987	81.1637	81.2153	81.3023	81.2914	81.284	98.1755	94.2389	86.6108	81.3154	86.6403	97.9179	94.2895	81.2125	81.2625	81.1895	81.3183	81.337
N-G2	81.5111	81.1302	81.5845	92.898	81.5306	81.0801	81.1515	81.5516	92.9719	92.9737	92.9793	93.0087	92.4072	81.5195	81.442	92.8699	81.1121	81.2628	81.1272	81.1018	81.5619	81.6004	92.7863	93.3357	87.8294	81.5884	88.1039	93.2139	93.4853	81.4998	81.3956	81.3338	81.2913	81.5814	92.8282
N-G3	81.1685	81.2308	81.1907	98.2263	81.1966	81.1861	81.2152	81.1543	97.8723	97.9176	97.8874	97.9253	93.5336	81.1268	81.1579	97.7945	81.1457	81.191	81.1539	81.2175	81.1206	81.2479	98.0963	94.2811	86.6532	81.0721	86.7338	97.7706	94.2855	81.1453	81.1735	81.1851	81.3716	81.1852	99.7473	93.0302
N-G4	81.6396	81.2621	81.6338	98.0745	81.8093	81.2966	81.3124	81.6485	98.0079	98.0035	97.9898	97.9213	93.6929	81.6875	81.595	97.9237	81.2812	81.4046	81.2772	81.4213	81.5613	81.6713	97.8398	94.4789	86.6356	81.5568	86.6609	97.6849	94.5499	81.5702	81.6149	81.8101	81.8954	81.5935	98.1328	92.9627	98.1226
N-G5	97.851	93.2628	97.9061	81.3885	97.878	93.2857	93.3654	97.8508	81.4434	81.4224	81.4175	81.4088	81.4664	97.9091	97.843	81.4321	93.4449	93.5469	93.3161	93.4347	97.8563	97.819	81.2522	81.359	81.8593	97.7169	81.8005	81.1772	81.4279	97.6771	97.6298	97.4738	97.482	97.6959	81.2398	81.5475	81.204	81.5568
N-W3	81.5372	81.1522	81.6075	92.7834	81.5387	81.1424	81.1345	81.5669	92.9823	92.9351	92.9349	92.8859	92.2346	81.6203	81.4244	92.9035	81.0766	81.1438	81.1708	81.1292	81.56	81.4384	92.7484	93.4278	87.8557	81.6105	88.1006	93.1166	93.4211	81.4972	81.4001	81.2732	81.3425	81.4525	92.8611	99.8136	92.8814	92.6902	81.5499
N10	93.3756	99.4962	93.4496	81.3582	93.3894	99.4936	99.4967	93.428	81.3987	81.4902	81.3658	81.4425	81.491	93.5541	93.6232	81.3468	96.5623	96.5342	99.475	99.3534	93.3871	93.4435	81.419	81.1078	81.365	93.4567	81.7927	81.2337	81.1713	93.4346	93.4236	93.4704	93.5154	93.395	81.4751	81.0599	81.261	81.4985	93.4659	80.9908
N2	93.2786	99.4812	93.1925	81.0758	93.2534	99.5383	99.4455	93.3327	81.2016	81.1918	81.0799	81.1542	81.2184	93.3727	93.4482	81.1166	96.4445	96.4401	99.4642	99.3641	93.2666	93.4106	81.2724	81.0567	81.3912	93.2742	81.6997	81.1816	80.9539	93.3511	93.4437	93.398	93.3915	93.3132	81.1118	80.9248	81.1293	81.3049	93.4262	80.9383	99.8968
N4	93.3114	99.4941	93.3227	81.2789	93.2856	99.4854	99.5032	93.315	81.3612	81.3603	81.2473	81.3211	81.2522	93.4969	93.4813	81.1907	96.4565	96.4658	99.4822	99.3794	93.2944	93.3631	81.1511	81.0215	81.4559	93.3964	81.7219	81.1211	81.019	93.2895	93.385	93.4542	93.4079	93.3161	81.3497	80.9329	81.0987	81.4044	93.3858	80.977	99.9148	99.9662
N6	93.2556	99.5083	93.236	81.2145	93.2406	99.4935	99.493	93.1991	81.2243	81.3517	81.2349	81.3516	81.2572	93.3918	93.4541	81.2032	96.4382	96.3792	99.5368	99.3577	93.2584	93.3725	81.2413	80.9311	81.3975	93.3554	81.6319	81.106	80.9982	93.2486	93.3157	93.307	93.4187	93.23	81.0789	80.9921	81.0844	81.4206	93.3132	80.992	99.8791	99.9596	99.9597
NO1	81.4796	81.4949	81.4605	98.9487	81.5263	81.5284	81.45	81.471	97.8681	97.9103	97.8956	97.8502	93.7587	81.3969	81.5786	97.7279	81.3549	81.5237	81.4458	81.5958	81.5711	81.6606	97.9712	94.3669	86.7334	81.4247	86.5505	97.714	94.463	81.2223	81.3332	81.514	81.7408	81.218	98.1907	92.9968	98.1938	97.9438	81.6332	93.0233	81.4824	81.4411	81.542	81.4286
NO10	97.7164	93.3852	97.8058	81.3971	97.7239	93.4469	93.474	97.7382	81.5604	81.6204	81.5286	81.6148	81.4612	97.7032	97.6421	81.473	93.6405	93.5154	93.4638	93.5859	97.5695	97.8626	81.2705	81.3145	82.0022	97.7048	81.9438	81.0954	81.2433	99.9397	99.8519	97.5616	97.5903	99.9375	81.128	81.4	81.1118	81.5922	97.8205	81.5096	93.4879	93.3736	93.3797	93.4138	81.2671
NO12	81.1859	81.2807	81.1919	98.9656	81.1793	81.2354	81.1852	81.2736	97.8892	97.9307	97.8418	97.8902	93.649	81.3017	81.2306	97.7754	81.3067	81.3643	81.171	81.3041	81.3001	81.3898	98.0171	94.1512	86.6346	81.1877	86.4433	97.7721	94.3949	81.0839	81.1843	81.4462	81.6139	81.1682	98.2399	92.9837	98.2356	97.9332	81.454	92.9064	81.3055	81.199	81.2476	81.206	99.8918	81.1941
NO13	81.362	81.3251	81.3205	98.9351	81.3045	81.419	81.3534	81.3106	97.9378	97.9739	97.8729	97.8788	93.6539	81.4015	81.3545	97.8148	81.2913	81.4284	81.4336	81.4382	81.3649	81.4017	97.9858	94.2713	86.5267	81.2777	86.4753	97.7574	94.5039	81.2163	81.2635	81.5697	81.7148	81.2929	98.2127	92.9288	98.2242	97.908	81.5377	92.9871	81.4057	81.3398	81.45	81.2818	99.885	81.3014	99.9715
NO14	81.2444	81.3353	81.2757	98.9951	81.2474	81.3209	81.2767	81.3082	97.9201	97.9059	97.885	97.9048	93.6339	81.2587	81.4636	97.8414	81.1944	81.3645	81.4012	81.4262	81.3695	81.418	98.0319	94.3011	86.5464	81.3394	86.6104	97.8038	94.482	81.1948	81.3855	81.4359	81.6419	81.3204	98.2447	92.8943	98.2374	97.9984	81.5416	92.8337	81.407	81.3172	81.3474	81.2927	99.8982	81.3493	99.9436	99.9469
NO15	81.3691	81.3325	81.343	98.9871	81.3315	81.3765	81.3414	81.3708	97.9121	97.9684	97.8572	97.9039	93.6739	81.471	81.3876	97.782	81.2645	81.3402	81.3297	81.4897	81.5002	81.3999	97.9495	94.2607	86.5393	81.3917	86.3931	97.7756	94.4693	81.3066	81.4205	81.5627	81.8149	81.4362	98.2591	92.8522	98.2289	97.904	81.5159	92.9506	81.3228	81.2474	81.3678	81.2705	99.8913	81.4217	99.9714	99.9551	99.9621
NO16	81.321	81.2272	81.3341	98.9537	81.3767	81.3035	81.2534	81.2866	97.9201	97.9464	97.8786	97.9106	93.6596	81.3168	81.4566	97.7514	81.2428	81.2959	81.2136	81.4302	81.4642	81.4619	97.9788	94.2555	86.5593	81.3831	86.5761	97.7482	94.4668	81.25	81.3747	81.6538	81.8412	81.3505	98.2504	92.9785	98.2049	97.9809	81.6113	92.8773	81.3043	81.227	81.335	81.1751	99.8783	81.4318	99.9635	99.9643	99.9599
NO3	81.4391	81.4426	81.3739	98.982	81.4247	81.5116	81.3795	81.4221	97.866	97.9216	97.8954	97.8536	93.6228	81.4784	81.4677	97.764	81.3192	81.4224	81.4626	81.48	81.5021	81.6979	97.9134	94.2011	86.4796	81.619	86.4944	97.7723	94.4928	81.3676	81.4782	81.5549	81.7792	81.3875	98.2069	92.9253	98.1892	97.9793	81.6438	93.0275	81.5196	81.3866	81.4388	81.3851	99.8857	81.441	99.9676	99.9498	99.9614
NO4	81.2172	81.1716	81.3129	98.9771	81.2414	81.0226	81.0223	81.2989	97.9364	97.9305	97.9538	97.9184	93.7957	81.2382	81.3707	97.8162	81.2588	81.3036	81.1115	81.2511	81.3491	81.3246	97.9713	94.4012	86.5986	81.2863	86.4426	97.7938	94.4249	81.2692	81.3489	81.3752	81.5182	81.1475	98.2049	93.0362	98.2089	97.9717	81.5453	93.0821	81.232	81.0795	81.0686	81.0358	99.93	81.3071	99.9762	99.9742	99.9714
NO5	97.7432	93.36	97.7111	81.2796	97.7093	93.3865	93.4219	97.6894	81.7587	81.6899	81.7365	81.758	81.3549	97.7406	97.633	81.486	93.5194	93.5772	93.4444	93.4632	97.5658	97.7147	81.3661	81.3053	81.6954	97.6701	81.8552	81.2498	81.2431	99.9361	99.8532	97.5611	97.5267	99.9259	81.1474	81.5068	81.198	81.597	97.7444	81.5006	93.4763	93.3858	93.3447	93.2454	81.2899	99.7554	81.2273	81.3417	81.2407
NO6	97.6222	93.4007	97.6681	81.4958	97.6456	93.3762	93.3855	97.6132	81.7717	81.7333	81.6885	81.795	81.3513	97.677	97.6094	81.477	93.597	93.5507	93.3763	93.4638	97.5706	97.7021	81.4002	81.2764	81.9388	97.6694	81.9206	81.2626	81.2636	99.9284	99.8528	97.5425	97.47	99.9436	81.2702	81.5612	81.3876	81.6297	97.7344	81.5955	93.3695	93.3145	93.3509	93.2239	81.4194	99.7866	81.4265	81.5114	81.4971
NO8	97.7433	93.3859	97.7647	81.4331	97.7803	93.3977	93.5089	97.7289	81.6486	81.6731	81.725	81.7283	81.3251	97.6528	97.6725	81.5476	93.7229	93.5719	93.4499	93.5124	97.6195	97.7666	81.3289	81.478	81.7824	97.6604	81.8941	81.2271	81.4928	99.9423	99.8463	97.6101	97.5932	99.9158	81.3	81.522	81.2713	81.6915	97.7992	81.4442	93.5087	93.3823	93.4247	93.4185	81.2682	99.8458	81.3991	81.2977	81.4033
M0320	81.0732	81.1759	81.1583	97.8796	81.1809	81.1972	81.3382	81.173	97.95	98.0015	97.9674	98.0044	93.5441	81.2963	81.2831	97.9554	81.0801	81.2755	81.2921	81.3629	81.2032	81.1515	98.2928	94.1171	86.6105	81.2287	86.7132	97.5507	94.1674	81.387	81.4246	81.2504	81.3852	81.4733	98.0405	92.8774	98.0186	97.7591	81.2456	92.8618	81.3155	81.224	81.2183	81.1364	97.8505	81.3573	97.8355	97.8104	97.8961
M0364	81.2961	81.1077	81.2782	97.7607	81.2687	81.1435	81.1632	81.2825	98.2216	98.2324	98.2296	98.3159	93.6442	81.3095	81.2475	98.7995	81.0401	81.2978	81.1079	81.2084	81.5701	81.4423	97.9414	94.2903	86.5138	81.2545	86.7921	97.5665	94.4607	81.542	81.5445	81.4323	81.5203	81.5415	97.8829	92.7318	97.918	98.0635	81.2505	92.7938	81.2602	81.1096	81.1758	81.0821	97.6638	81.5196	97.7097	97.7111	97.725
B14384G7	80.9872	80.946	81.0775	94.1954	81.0249	80.9193	80.9547	80.9912	94.3476	94.357	94.3034	94.3522	95.4567	81.1095	81.2087	94.2035	81.0089	81.2154	81.0137	80.978	81.0814	80.9551	94.166	98.5525	85.2468	80.7765	84.9734	94.1132	98.5672	80.9973	81.1105	80.9105	81.0566	81.1584	94.2482	93.3424	94.3046	94.2944	81.15	93.4657	80.9941	80.8761	80.9353	80.8763	94.4105	81.1095	94.3405	94.3753	94.3439
B14384G10	80.8483	80.7586	80.9248	94.1492	80.831	80.7916	80.8777	80.791	94.2898	94.2539	94.2133	94.3095	95.4742	81.0197	81.041	94.2573	81.0087	81.1193	80.959	80.8866	80.8699	80.8094	94.1646	98.5489	85.2988	80.7885	85.0803	94.1578	98.4503	80.9277	80.9316	80.8067	80.9309	81.0202	94.1128	93.3702	94.1026	94.2828	81.0609	93.4637	80.8474	80.7915	80.8344	80.775	94.3546	81.0397	94.2367	94.3749	94.3731
B14384G12	93.4685	96.3072	93.4514	80.9919	93.397	96.3067	96.353	93.4743	81.0018	81.028	81.0645	81.2007	81.1764	93.4773	93.5802	81.1191	97.2517	96.9934	96.3592	96.3562	93.446	93.4646	81.2025	80.9767	81.7952	93.3978	81.774	80.8684	80.9072	93.6248	93.5668	93.57	93.5806	93.4713	80.958	81.1603	80.9189	81.257	93.3509	81.0779	96.3954	96.2424	96.2562	96.272	81.0362	93.5098	81.061	81.0651	81.0519
B14384G13	81.018	81.0339	81.0606	94.1469	81.0495	80.9919	81.0649	80.9521	94.3279	94.3302	94.2799	94.3745	95.4627	81.0683	81.1409	94.2837	81.11	81.2515	81.0867	81.1028	81.0735	80.9477	94.1488	98.5387	85.3018	80.8297	85.0096	94.1164	98.5213	81.0344	81.1086	80.95	81.0511	81.1199	94.1146	93.3009	94.2133	94.2645	81.151	93.4747	81.1013	80.9754	81.0357	80.9275	94.3629	81.1021	94.2962	94.3149	94.3067
B14384G15	93.4838	96.325	93.4354	81.1226	93.4156	96.3313	96.3262	93.4479	81.0976	81.1509	81.1238	81.2805	81.1812	93.5792	93.6681	81.183	97.3177	96.9932	96.3022	96.3172	93.4921	93.5346	81.2754	80.8886	81.8151	93.4484	81.8496	80.9513	80.8655	93.5556	93.4833	93.5858	93.6823	93.5612	81.0114	81.1498	81.0343	81.3594	93.3419	81.1025	96.3366	96.2562	96.2632	96.2764	81.1138	93.4534	81.0522	81.1287	81.1286
B14384H2	80.9266	80.7864	80.9957	94.1645	80.8494	80.8171	80.9628	80.8653	94.3192	94.2546	94.2502	94.3064	95.4947	81.0346	81.0586	94.2271	80.9874	81.1271	80.9978	80.9282	80.922	80.895	94.213	98.5551	85.3133	80.8058	85.0853	94.1283	98.4874	80.9565	80.9618	80.8442	80.9658	81.0565	94.1003	93.3425	94.1697	94.2836	81.1823	93.4738	80.8518	80.8629	80.8683	80.7937	94.3731	81.0628	94.2714	94.3617	94.3569
B14448G7	93.3445	96.4151	93.3057	81.1798	93.3247	96.4083	96.3825	93.2799	81.243	81.1078	81.1328	81.0861	80.9723	93.3621	93.5239	81.0928	97.2392	97.0482	96.391	96.385	93.4587	93.3104	81.2611	80.8231	81.4805	93.2637	81.6547	81.1747	81.0269	93.3684	93.4285	93.4676	93.5563	93.3838	81.2246	80.9225	81.1601	81.2848	93.3433	81.0383	96.4044	96.4169	96.3643	96.3841	81.2183	93.4021	81.1848	81.2167	81.285
B14448G11	93.3883	96.4288	93.3549	80.8847	93.4129	96.4936	96.393	93.3339	80.9437	80.9721	80.8951	81.0096	80.9251	93.4129	93.4342	81.0362	97.2723	97.0372	96.428	96.462	93.4212	93.345	81.0951	80.8713	81.4577	93.2585	81.5221	80.9873	80.8535	93.4727	93.5235	93.5607	93.6059	93.4535	80.9245	80.9525	80.9086	81.0411	93.3138	80.9585	96.4527	96.4281	96.4525	96.4186	80.8443	93.453	80.9085	80.9048	81.0557
B14448G12	93.3585	96.4354	93.3826	80.8236	93.351	96.4639	96.3919	93.3631	80.9639	81.0133	80.956	81.0685	80.9229	93.4033	93.4718	80.9503	97.2771	97.1079	96.4398	96.4688	93.4208	93.3138	81.0698	80.8736	81.4887	93.3913	81.5296	80.9404	80.7954	93.3654	93.4623	93.49	93.5357	93.3605	81.0499	81.0189	80.999	81.0829	93.3338	80.9485	96.4229	96.434	96.3792	96.4658	80.937	93.3518	80.9689	80.9319	81.0563
W8126	81.1728	80.9202	81.1888	94.2722	81.179	81.0264	81.0148	81.0686	94.3437	94.3233	94.3937	94.4322	95.4175	81.2506	81.1347	94.3031	81.1289	81.11	81.0739	81.0474	81.2059	81.1372	94.2567	98.8933	85.2173	81.1418	84.9787	94.2264	98.8276	81.5002	81.517	81.2538	81.2283	81.4682	94.2574	93.2272	94.2534	94.2933	81.1924	93.3227	81.0478	80.9753	81.0129	80.8951	94.3089	81.5106	94.2317	94.207	94.3856
W8127	81.0071	81.0149	81.0069	94.3278	81.0497	81.0652	81.1371	81.0013	94.4032	94.4708	94.4688	94.5555	95.4687	81.2406	81.1455	94.4213	81.1584	81.3102	81.1441	81.0704	81.0567	81.1244	94.2066	98.8346	85.1628	80.9901	84.8616	94.2027	98.7732	81.2616	81.3291	80.9953	81.0971	81.3232	94.2366	93.2637	94.3198	94.3769	81.1043	93.3425	81.1112	81.1201	81.2056	81.0792	94.3072	81.4004	94.2507	94.2339	94.3625
W8129	81.4591	80.9164	81.5262	97.5937	81.5688	80.9711	80.9025	81.4727	98.1646	98.1922	98.2139	98.188	93.5107	81.609	81.442	98.2512	81.1539	81.2065	80.8834	81.0676	81.5214	81.4291	97.917	94.1734	86.6442	81.3207	86.793	97.4785	94.2808	81.6237	81.7321	81.4133	81.5666	81.6958	97.8413	92.7828	97.8432	97.9148	81.3326	92.7296	81.0334	80.8608	81.0722	80.8484	97.6059	81.6171	97.7108	97.6491	97.7012
W8123	81.3098	81.2086	81.2994	97.5022	81.4663	81.1285	81.17	81.3787	98.1684	98.1963	98.196	98.2017	93.6015	81.4233	81.3275	98.2463	81.245	81.4093	81.2005	81.2852	81.4148	81.4226	97.893	94.1223	86.562	81.3498	86.5965	97.5524	94.2354	81.5761	81.6068	81.4979	81.527	81.6356	97.8003	92.7821	97.8003	97.8892	81.2931	92.7305	81.2139	81.1026	81.2713	81.012	97.6104	81.5851	97.6646	97.5935	97.6736
W8128	81.2669	81.1038	81.3428	97.7888	81.3271	81.2505	81.2291	81.3208	97.9988	98.0212	97.9679	98.0068	93.4188	81.2651	81.3049	97.9507	81.0021	80.9945	81.2117	81.4256	81.3867	81.2619	98.0807	94.1384	86.4976	81.2351	86.5033	97.6696	94.2777	81.343	81.3633	81.3133	81.3787	81.2724	97.9004	92.8475	97.9269	97.7871	81.2613	92.7923	81.1954	81.191	81.213	81.1377	97.8258	81.2879	97.8289	97.8781	97.9058
W8127	93.4183	96.4306	93.3405	81.239	93.3375	96.431	96.4924	93.3421	81.2952	81.2559	81.2131	81.1874	81.4988	93.43	93.5476	81.3002	98.5024	98.2631	96.4933	96.4253	93.4135	93.436	81.4003	81.0275	81.732	93.2604	81.8814	81.0807	81.1075	93.242	93.2779	93.5655	93.5797	93.233	81.2227	81.3588	81.1538	81.2057	93.3082	81.4197	96.4596	96.4714	96.3648	96.4022	81.2764	93.2926	81.2119	81.2409	81.2352
W8131	81.2075	80.8518	81.281	93.1527	81.3284	80.8345	80.8304	81.3371	92.9924	93.084	93.2143	93.1481	91.701	81.353	81.3073	93.0194	80.9022	81.0371	80.8846	80.9139	81.1911	81.0515	92.9699	92.6603	88.1684	81.1557	88.402	93.1344	92.7293	81.2928	81.2742	81.1822	81.1867	81.1983	92.9688	96.0948	93.0774	92.8728	81.3288	96.1685	80.9629	80.8322	80.9175	80.8719	93.0528	81.3166	92.995	93.0187	93
W8136	93.4424	96.4301	93.3579	81.1348	93.3831	96.3823	96.4937	93.3885	80.9737	80.936	80.8899	80.9135	81.3217	93.3476	93.4941	81.0935	98.5229	98.2067	96.4338	96.4692	93.3974	93.3422	81.2532	81.0249	81.7136	93.2723	81.9223	81.0125	81.0445	93.3311	93.3438	93.5437	93.5727	93.2528	81.0508	81.2564	81.0681	81.1873	93.2994	81.2987	96.4967	96.3229	96.3358	96.3939	81.2068	93.3374	81.1381	81.1579	81.198
P46G	97.5738	93.258	97.5984	81.2699	97.6476	93.3386	93.4128	97.5786	81.7172	81.6422	81.4802	81.6732	81.0192	97.6794	97.6167	81.4535	93.4634	93.4048	93.3276	93.4122	97.4332	97.6734	81.4326	81.2034	81.9356	97.6569	81.6572	81.1977	81.2193	98.9837	98.9565	97.6276	97.5063	98.9909	81.4064	81.2334	81.3303	81.5538	97.7896	81.2081	93.4243	93.343	93.3412	93.38	81.4252	98.8076	81.2469	81.3091	81.3634
P54G	97.6115	93.3306	97.5903	81.4852	97.6087	93.2532	93.2201	97.5956	81.7691	81.7262	81.6533	81.7417	81.2828	97.6626	97.6306	81.5091	93.4238	93.4218	93.283	93.3565	97.4641	97.6667	81.4469	81.2536	82.0029	97.5766	81.7521	81.3694	81.0595	99.1112	99.0119	97.55	97.5073	99.1166	81.4235	81.4735	81.4186	81.6811	97.661	81.4296	93.379	93.1705	93.2263	93.2217	81.4506	98.9451	81.5151	81.472	81.4616
P62G	81.3591	81.3142	81.4148	97.8559	81.5385	81.273	81.3002	81.3788	98.5376	98.5452	98.5623	98.5281	93.4828	81.5203	81.3852	98.159	81.1048	81.4507	81.3144	81.3903	81.4064	81.4156	98.0277	94.1276	86.6324	81.2453	86.8996	97.5987	94.2699	81.4688	81.5186	81.4314	81.4597	81.511	97.903	92.7899	97.8977	97.8963	81.2949	92.8987	81.3258	81.3798	81.3993	81.2987	97.6617	81.4199	97.6836	97.7136	97.7762
P83G	81.278	81.3469	81.3174	97.9882	81.4336	81.3986	81.3344	81.4332	98.0431	98.0474	98.0859	98.0282	93.6269	81.3666	81.3732	98.0217	81.3031	81.4455	81.3561	81.4848	81.3255	81.4371	98.2161	94.2709	86.6315	81.3575	86.7147	97.6845	94.2869	81.2566	81.3073	81.4164	81.5437	81.3423	98.1467	92.633	98.0922	97.8415	81.2921	92.7006	81.3432	81.2584	81.419	81.2517	97.9037	81.3061	98.0231	97.9425	97.9495
SCGC_AB-598-B02	93.2853	96.3161	93.2158	80.8036	93.1624	96.2547	96.1901	93.1993	80.6817	80.4761	80.4128	80.6132	81.3466	93.0616	93.1384	80.5992	98.1853	97.705	96.2422	96.1417	93.09	93.2767	80.7262	80.947	81.0487	93.1161	81.9501	80.6391	80.8092	93.1652	93.0917	93.2071	93.1447	93.0678	80.4074	80.8563	80.4036	80.6728	92.9848	80.8973	96.1352	96.2876	96.0724	96.2167	81.1786	92.9305	80.8654	80.8822	80.935
SCGC_AB-598-I20	82.3267	81.9018	82.2862	86.6677	82.5074	81.8104	81.9944	82.3872	87.1222	86.936	86.9627	87.0504	85.8504	82.2879	82.277	86.7204	82.4801	82.3614	81.906	82.0463	82.2544	82.3539	86.8684	85.3556	97.9275	82.7625	95.4565	86.2237	85.3106	82.3885	82.496	82.0471	82.0175	82.3213	86.9604	88.2824	86.861	86.768	82.3116	88.4354	81.9874	81.7801	81.9525	81.8449	86.8433	82.3302	86.6797	86.669	86.7371
SCGC_AB-598-P17	82.006	81.7598	82.001	97.722	82.0417	81.8138	81.8578	82.0103	98.2823	98.2702	98.2559	98.2568	93.3756	82.0261	81.8288	98.1354	81.6003	82.0296	81.8701	81.9117	82.0119	82.0428	97.9454	94.2072	86.3619	82.0089	86.6253	97.458	94.1929	82.0992	82.114	81.9174	82.1707	82.1089	97.8408	92.7715	97.8107	97.8414	81.8939	92.8723	81.9033	81.9144	81.8513	81.6967	97.7614	82.0122	97.8158	97.8142	97.8046
W8145	81.3832	80.8996	81.3915	94.3318	81.3716	80.9411	80.9867	81.2988	94.3741	94.3537	94.3236	94.439	95.3142	81.4908	81.464	94.3967	81.0903	81.356	81.0086	81.0143	81.3507	81.195	94.2759	98.4694	85.3142	81.3576	85.093	94.0923	98.4966	81.4492	81.3648	81.0541	81.2728	81.4439	94.1818	93.3176	94.263	94.3319	81.2013	93.3644	81.1148	81.0142	81.0117	80.9933	94.3634	81.4757	94.2537	94.2267	94.3132
wkB1	98.2079	93.2592	98.2154	81.4349	98.2414	93.3243	93.3137	98.2264	81.5199	81.461	81.4522	81.567	81.5492	98.1941	98.1356	81.6449	93.5578	93.4472	93.312	93.365	98.131	99.9393	81.2669	81.1852	81.8868	97.9927	81.6056	81.2867	81.2807	97.6127	97.6042	97.7737	97.735	97.5849	81.281	81.4949	81.3533	81.7871	97.8142	81.4652	93.3783	93.3707	93.3545	93.3467	81.3334	97.5062	81.3199	81.3688	81.2761
wkB7	93.3524	98.6266	93.3647	81.0375	93.3685	98.6798	98.6008	93.3633	81.1934	81.0413	81.0859	81.1088	81.1932	93.4833	93.457	81.1629	96.4618	96.3096	98.6429	98.5461	93.3864	93.3599	81.2083	80.9662	81.2482	93.2853	81.4762	81.2539	81.2043	93.4092	93.4953	93.3583	93.3961	93.3794	81.268	81.0869	81.2133	81.3323	93.3024	81.0772	98.5014	98.6013	98.6205	98.6557	81.2683	93.4338	81.25	81.2524	81.2599
[truncated: 35 more columns]

## Sheet: Snodgrassella_ANI
	A-1-12	A-10-12	A-11-12	A-2-12	A-5-24	A-9-24	A11	A12	A2	A3	A5	Aw-18	Aw-20	E1	ESL0196	MS1-3	N-23	N-S1	N-S2	N-S3	N-S4	N-S5	N-W4	N-W7	N9	M0118	M0112	M0110	M0351	W6238H11	W6238H14	W8124	W8132	W8135	W8134	PEB0171	PEB0178	SCGC_AB-598-J21	SCGC_AB-598-O02	SCGC_AB-598-O11	SCGC_AB-598-P14	W8150	wkB2	wkB332	wkB339
A-10-12	99.9734
A-11-12	99.9681	99.9715
A-2-12	99.9678	99.9701	99.9792
A-5-24	99.9739	99.9748	99.9613	99.9623
A-9-24	99.977	99.978	99.9704	99.9566	99.8881
A11	97.5948	97.6037	97.5773	97.6618	97.6744	97.5969
A12	97.4265	97.4099	97.3584	97.3764	97.3958	97.3663	97.457
A2	97.6766	97.6157	97.6783	97.6687	97.6365	97.6631	99.9367	97.2245
A3	97.7273	97.6834	97.6527	97.7206	97.657	97.6944	99.9325	97.2205	99.961
A5	97.5968	97.6587	97.6544	97.7171	97.7377	97.6239	99.9264	97.2578	99.9573	99.9253
Aw-18	97.033	96.9166	97.0631	96.9798	97.0299	96.996	97.0373	97.3467	97.0523	97.0095	97.005
Aw-20	96.978	96.8561	96.9981	96.9436	97.0377	96.933	96.9887	97.3117	96.9521	97.0242	96.9478	99.9668
E1	97.3328	97.287	97.3597	97.3301	97.2733	97.2765	97.1864	97.3993	97.1226	97.1752	97.1419	97.1188	97.1555
ESL0196	96.9539	96.8664	97.0188	96.9666	96.9804	96.9247	96.8821	97.3553	96.903	96.8979	96.8212	97.5889	97.69	97.0974
MS1-3	97.1332	97.1274	97.18	97.1164	97.2159	97.1974	97.212	98.0181	97.2159	97.1798	97.1725	97.3234	97.2701	97.2462	97.383
N-23	97.4781	97.4525	97.4998	97.5515	97.4069	97.4926	97.4272	97.4911	97.3788	97.3911	97.3851	97.2292	97.3001	97.4361	97.2917	97.5087
N-S1	97.4185	97.36	97.4302	97.475	97.4256	97.4128	97.3676	97.4838	97.3271	97.3472	97.3765	97.2972	97.2387	97.3906	97.2713	97.3948	99.9225
N-S2	97.4876	97.3881	97.494	97.4301	97.4456	97.4314	97.3547	97.5038	97.2916	97.3276	97.3271	97.2432	97.2272	97.3481	97.3223	97.3949	99.9481	99.944
N-S3	96.914	96.9128	96.9574	96.903	96.9813	96.8744	96.9803	97.2767	96.8741	96.9455	96.8657	97.6795	97.6839	97.1327	97.8026	97.3375	97.1247	97.1928	97.2147
N-S4	97.5078	97.4787	97.5344	97.4744	97.5238	97.4679	97.3203	97.4131	97.3109	97.2999	97.3275	97.2017	97.1934	97.3519	97.2328	97.4535	99.9258	99.9413	99.9587	97.1239
N-S5	97.4324	97.3533	97.4345	97.4029	97.4514	97.4373	97.3182	97.5495	97.3165	97.2311	97.2696	97.2679	97.194	97.4537	97.2621	97.3633	99.9112	99.9386	99.9877	97.1578	99.9977
N-W4	97.4283	97.4134	97.397	97.3991	97.4381	97.3721	97.3787	97.4791	97.3578	97.3097	97.3361	97.2156	97.2485	97.4632	97.3083	97.3379	99.9286	99.9324	99.9616	97.1785	99.982	99.9431
N-W7	96.8674	96.9184	96.9594	96.8636	96.9949	96.8966	97.0047	97.355	96.9175	97.0065	96.9318	97.7148	97.7153	97.1463	97.8386	97.5279	97.2702	97.2059	97.279	97.8011	97.3116	97.2991	97.1752
N9	96.9678	96.9685	96.9952	96.9718	96.9893	96.9712	96.9062	97.3121	96.8969	96.9306	96.9545	97.7258	97.7655	97.1207	97.7925	97.2468	97.1978	97.1885	97.2253	97.7708	97.2931	97.2159	97.2577	97.8728
M0118	95.1123	95.0279	95.1158	95.0148	95.1084	95.0678	95.2888	95.7461	95.3681	95.312	95.3546	95.5281	95.7038	95.3377	95.4546	95.3393	95.402	95.2534	95.2626	95.43	95.1723	95.2222	95.1836	95.4646	95.601
M0112	94.9946	94.998	95.0611	95.0802	95.054	94.9539	95.2788	95.771	95.2272	95.3396	95.31	95.5389	95.6438	95.2945	95.4429	95.3777	95.4472	95.217	95.273	95.5184	95.3062	95.2629	95.1816	95.5057	95.6623	99.9994
M0110	95.0189	95.0599	95.0787	95.0635	95.0386	95.002	95.3544	95.7917	95.2222	95.3554	95.4142	95.5895	95.6929	95.3848	95.4969	95.3292	95.4571	95.2578	95.202	95.4839	95.2021	95.1932	95.1929	95.5624	95.6897	99.9952	99.9985
M0351	97.1868	97.1496	97.1985	97.2166	97.1271	97.1632	97.2109	97.4081	97.2021	97.1856	97.0951	97.3383	97.2409	97.4931	97.271	97.4166	97.4019	97.4516	97.4959	97.1697	97.4563	97.3959	97.4437	97.1856	97.1667	95.3673	95.3719	95.4354
W6238H11	97.0591	97.0355	97.0731	97.0281	97.1036	97.0575	97.0439	97.7308	97.1138	97.1046	97.1762	97.3415	97.3285	97.1574	97.5822	97.8114	97.3654	97.3109	97.3501	97.4502	97.4129	97.4242	97.3515	97.5604	97.4614	95.4294	95.4372	95.3654	97.3703
W6238H14	97.0442	97.079	97.1208	97.0205	97.0669	97.0732	97.1173	97.6927	97.1311	97.1295	97.1753	97.2937	97.3388	97.1849	97.6425	97.8696	97.4259	97.3817	97.3614	97.3968	97.4326	97.3843	97.3718	97.5224	97.4222	95.4074	95.5115	95.4463	97.357	99.9903
W8124	96.8897	96.9419	96.9779	96.8793	97.0018	96.947	96.9134	97.3436	96.8975	96.8401	96.828	97.67	97.682	97.1393	97.8518	97.4296	97.2229	97.2318	97.2463	97.7925	97.2632	97.2809	97.2979	98.7708	97.8696	95.4755	95.4836	95.5047	97.2617	97.5869	97.6367
W8132	96.9383	96.9547	96.9757	96.9226	96.9537	96.9032	96.98	97.2263	96.9622	96.9971	96.9582	97.8831	97.8766	97.0518	97.7356	97.2834	97.1934	97.1033	97.1853	97.5637	97.1346	97.1272	97.1659	97.7337	97.7431	95.629	95.5876	95.6125	97.1351	97.3649	97.3752	97.664
W8135	96.746	96.6814	96.783	96.73	96.8491	96.7247	96.7708	97.2963	96.7939	96.8084	96.8355	97.593	97.5976	97.0193	97.8322	97.2752	97.159	97.1706	97.1483	97.7344	97.1508	97.0571	97.1736	97.984	97.7763	95.6038	95.655	95.6877	97.1819	97.3764	97.3716	97.9138	97.6381
W8134	96.8539	96.8181	96.828	96.8243	96.9301	96.8325	96.7654	97.3254	96.8595	96.8133	96.8604	97.5129	97.6078	97.0152	97.8317	97.3031	97.0871	97.1012	97.1609	97.7767	97.1672	97.0715	97.1838	97.9499	97.7231	95.5116	95.5066	95.4648	97.1506	97.4304	97.4372	97.9747	97.6519	99.9998
PEB0171	95.3475	95.3592	95.3849	95.3691	95.4028	95.3502	95.4414	95.4313	95.3649	95.4117	95.3902	95.4536	95.452	95.3363	95.4006	95.3574	95.4474	95.3218	95.3847	95.4404	95.2917	95.3402	95.2926	95.4401	95.5489	96.4285	96.4518	96.4303	95.2367	95.1308	95.2283	95.3624	95.3721	95.2616	95.2398
PEB0178	95.4768	95.4603	95.4921	95.55	95.4782	95.4146	95.394	95.5406	95.3908	95.4443	95.4837	95.5276	95.5239	95.4187	95.4113	95.4775	95.5112	95.3799	95.41	95.3817	95.4774	95.3306	95.3524	95.4801	95.6149	96.4753	96.5295	96.506	95.3967	95.3053	95.288	95.4438	95.4518	95.2907	95.368	99.9682
SCGC_AB-598-J21	97.1669	97.165	97.2154	97.1822	97.1119	97.1972	97.1077	97.2602	97.0547	97.1725	97.1728	97.2851	97.3316	97.3886	97.3029	97.4007	97.4042	97.4277	97.4007	97.1926	97.4016	97.3206	97.421	97.1803	97.2322	95.2039	95.2205	95.2007	97.417	97.4263	97.4448	97.3454	97.3173	97.216	97.2002	95.1779	95.3388
SCGC_AB-598-O02	81.0162	81.1952	81.0741	81.0883	80.8716	81.1481	81.1399	81.1409	81.3191	81.42	81.3163	81.3621	81.2473	81.0126	80.7351	81.0219	80.9015	80.9294	80.9763	81.0706	80.933	80.787	81.0002	80.6701	81.0482	81.3127	81.3303	81.2185	80.9593	80.9587	81.4525	80.8819	81.373	80.8392	80.8372	81.2617	81.2746	80.9578
SCGC_AB-598-O11	95.0365	95.0639	95.0279	95.1034	94.9729	94.9957	95.1581	95.5777	95.0541	95.0928	95.1213	95.687	95.5945	95.0624	95.1406	95.2845	95.2043	95.0337	95.1376	95.203	95.1998	95.2029	95.0735	95.4143	95.5849	97.8917	97.8788	97.9385	95.1323	95.2251	95.2451	95.4521	95.2202	95.0967	95.1243	95.9932	96.015	95.0006	81.0816
SCGC_AB-598-P14	97.3281	97.3823	97.3525	97.3512	97.3297	97.3845	97.2127	97.0668	97.164	97.3384	97.2726	97.2678	97.3641	97.4189	97.1801	97.1818	97.5042	97.5391	97.4995	97.1653	97.5138	97.444	97.4724	97.1429	97.1595	95.1119	95.0805	95.1552	97.3428	97.1315	97.272	97.2667	97.1239	96.9938	97.0113	95.2331	95.1731	97.22	80.0533	94.5433
W8150	96.9406	96.8905	96.9291	96.8861	96.9531	96.8998	96.899	97.3114	96.9	96.9257	96.9017	97.6403	97.6449	97.1536	97.7023	97.2464	97.1442	97.1443	97.1435	97.6909	97.1443	97.1241	97.1408	97.7706	97.9194	95.5606	95.5219	95.5499	97.1541	97.5262	97.5508	97.7572	97.7439	97.7575	97.7418	95.341	95.3285	97.146	80.2641	95.2278	96.8817
wkB2	97.0783	97.053	97.0592	97.0852	97.1466	97.0874	97.1949	98.0126	97.1967	97.1734	97.1993	97.3008	97.2739	97.2369	97.4294	99.0076	97.4786	97.4349	97.4181	97.2656	97.4392	97.3838	97.4189	97.4061	97.2402	95.2459	95.2326	95.2532	97.3074	97.7958	97.8194	97.3378	97.2743	97.2728	97.2961	95.3287	95.3542	97.1742	81.2289	95.1384	96.6974	97.2197
wkB332	96.8034	96.7439	96.8247	96.8272	96.8542	96.7804	96.9702	97.3341	96.8632	96.963	96.9544	97.7143	97.7448	97.0275	97.6488	97.1693	97.1829	97.1175	97.2083	97.6055	97.1591	97.1015	97.1435	97.6925	97.7124	95.5524	95.4999	95.487	97.1351	97.3514	97.3656	97.7996	97.9177	97.6704	97.6542	95.3731	95.3858	97.0705	80.619	95.0716	96.9383	97.8736	97.2333
wkB339	96.8563	96.8049	96.8803	96.811	96.9225	96.879	96.9879	97.2188	96.9389	96.9646	96.9665	97.7553	97.7827	96.9974	97.7356	97.2996	97.2345	97.152	97.1709	97.6982	97.1355	97.0869	97.2377	97.7929	97.7408	95.3793	95.5107	95.4977	97.1173	97.4289	97.4072	97.7699	97.9228	97.6576	97.6816	95.3405	95.4622	97.0128	80.6983	95.0964	96.9421	97.8941	97.2081	99.9939
wkB9	97.0651	96.9977	97.1206	97.0198	97.1583	97.1103	97.1549	98.0064	97.0891	97.163	97.1245	97.3255	97.2657	97.1615	97.379	99.0267	97.4055	97.3377	97.382	97.2904	97.3792	97.3922	97.431	97.3396	97.2715	95.3859	95.3774	95.3396	97.331	97.8065	97.8337	97.3307	97.2595	97.2668	97.1981	95.2906	95.2538	97.2371	81.1766	95.1833	96.7563	97.2774	99.989	97.212	97.2279

## Sheet: Bartonella_ANI
	BBC0122	BBC0178	BBC0244	W8097	W8098	W8099	M0283	M0280	B10834H15	B10834G3	B10834G6	W8122	W8125	M0176	M0177	P0291	M0187	M0190	M0191	M0192	M0193	PEB0122	PEB0149	PEB0150	W8151	W8152
BBC0178	86.5264
BBC0244	86.8554	97.7601
W8097	86.4289	97.3641	97.4306
W8098	85.9745	87.8877	88.0283	87.9942
W8099	86.0037	87.8882	87.9797	88.0646	96.5659
M0283	86.7506	94.5563	94.5462	94.5809	88.067	88.4548
M0280	86.5719	97.36	97.4391	97.7492	87.8269	88.0722	94.599
B10834H15	98.2493	86.7172	86.5841	86.5281	86.1841	86.2729	86.7717	86.428
B10834G3	98.2408	86.6971	86.5532	86.5846	86.2376	86.4412	86.8499	86.4315	99.9961
B10834G6	86.0446	87.9168	88.0332	87.8662	96.6503	97.6286	88.1852	87.9414	86.1334	86.0134
W8122	86.431	97.3077	97.3767	97.877	87.8789	88.0642	94.5837	97.6984	86.5721	86.6012	87.8914
W8125	98.2704	86.616	86.5385	86.6561	85.9409	86.4066	86.6654	86.649	98.3586	98.3652	85.9616	86.6105
M0176	86.6197	97.2688	97.1725	97.5313	87.7961	87.8609	94.5269	97.3937	86.5815	86.5956	87.8432	97.4485	86.5592
M0177	86.9465	94.3069	94.1565	94.1148	87.3889	87.3658	92.9883	94.0921	86.9146	86.9175	87.5098	94.0841	86.887	94.5708
P0291	86.5753	97.2941	97.1738	97.5293	87.8339	87.8988	94.5228	97.4361	86.6354	86.5978	87.7692	97.4822	86.6874	99.9973	94.5497
M0187	86.7058	97.264	97.1519	97.5622	87.6807	87.9644	94.4532	97.4686	86.7605	86.6717	87.9368	97.54	86.7814	98.0472	94.474	98.0249
M0190	86.5886	97.2965	97.1913	97.5358	87.8186	87.8794	94.5218	97.4428	86.612	86.5972	87.834	97.4864	86.702	99.9974	94.5526	99.9998	97.9847
M0191	86.5029	97.2625	97.1715	97.5152	87.7843	87.9294	94.4779	97.3924	86.5814	86.5675	87.8719	97.4816	86.6034	99.9972	94.521	99.9997	97.9586	99.9998
M0192	86.7658	97.3108	97.2215	97.4974	87.6753	87.8125	94.5527	97.4668	86.7258	86.6947	87.9244	97.468	86.7013	99.9967	94.5563	99.9994	98.0112	99.9995	99.9995
M0193	86.4516	97.2534	97.1835	97.5185	87.6676	87.8171	94.4547	97.445	86.5389	86.597	87.8038	97.4865	86.4737	99.9548	94.536	99.9608	97.9833	99.9609	99.9565	99.9613
PEB0122	86.2407	87.5598	87.7047	87.5501	97.187	95.8864	87.5473	87.4375	86.3376	86.3841	95.8801	87.5972	86.1866	87.6308	87.6953	87.5725	87.5468	87.5942	87.5261	87.6438	87.56
PEB0149	86.1587	87.5717	87.4971	87.4896	97.3172	95.8311	87.4526	87.4311	86.4064	86.3765	95.8297	87.6179	86.2497	87.5304	87.5693	87.5691	87.4812	87.5639	87.4704	87.5496	87.4067	98.5214
PEB0150	86.1929	87.6989	87.6457	87.6511	96.8121	95.8451	87.658	87.5803	86.2566	86.2694	95.8096	87.6537	86.1804	87.6847	87.7532	87.7526	87.6535	87.7054	87.6747	87.7863	87.6781	97.7741	97.8487
W8151	85.9988	87.8652	87.8721	88.0077	99.997	96.5753	87.8999	87.8272	86.0964	86.0908	96.6726	87.9586	86.0179	87.7407	87.6551	87.7498	87.7573	87.7244	87.7851	87.7825	87.8395	97.192	97.3076	96.7875
W8152	86.0658	88.1427	88.0514	88.1019	97.424	96.5667	88.3474	88.1006	86.1187	86.0768	96.8065	88.1047	86.2376	87.9705	87.6332	88.1459	88.1247	88.1174	87.9629	88.1356	87.9496	96.9073	96.9028	96.5178	97.4304
W8167	86.0225	88.1376	88.1361	88.1401	97.4055	96.5744	88.235	88.0862	86.19	86.1798	96.8024	88.1669	86.2911	87.9813	87.6958	88.0259	88.0479	88.0398	87.9526	88.088	87.9309	96.9077	96.8769	96.4922	97.3929	99.9998

## Sheet: Lactobacillus_Firm4_ANI
	Bin4	ESL0292	ESL0294	ESL0295	ESL0394	Hon2	W8085	W8086	W8087	W8088	W8089	W8090
ESL0292	77.8478
ESL0294	77.9084	96.5348
ESL0295	78.1517	97.3401	96.7453
ESL0394	78.0472	99.2842	96.519	97.3204
Hon2	77.6821	97.3926	96.5138	97.3729	97.4707
W8085	77.4324	97.3328	96.8461	97.9079	97.3061	97.3327
W8086	77.4367	97.3361	96.8682	97.8884	97.32	97.3478	99.9997
W8087	77.4649	97.3312	96.8469	97.905	97.3065	97.3322	99.9997	99.9996
W8088	77.6004	97.3315	96.8657	97.8882	97.3155	97.3373	99.994	99.9938	99.9938
W8089	77.5948	97.301	96.8642	97.888	97.3108	97.3381	99.9999	99.9994	99.9995	99.9937
W8090	77.4684	97.2883	96.8516	97.9084	97.2806	97.3595	99.9999	99.999	99.9997	99.9934	99.9993
W8092	98.2954	78.0289	77.5208	77.9416	78.2187	77.6348	77.8598	77.8598	77.8598	77.8814	77.8824	77.8824

## Sheet: Lactobacillus_Firm5_ANI
	Biut2	Bma5	ESL0183	ESL0184	ESL0185	ESL0186	ESL0259	ESL0260	ESL0261	ESL0262	ESL0263	Hma11	Hma2	Hma8	LMG-26964	M0390	M0392	M0393	M0396	M0398	M0403	W8093	W8171	W8172	W8173	W8174	R-53131	wkB10
Bma5	84.4648
ESL0183	84.4121	97.7757
ESL0184	85.4807	84.4156	84.3469
ESL0185	79.4681	79.1432	79.8078	79.8117
ESL0186	96.6283	84.5629	84.4018	85.3148	79.6312
ESL0259	85.458	83.895	83.7842	96.9851	79.7153	85.0952
ESL0260	85.4907	83.9049	83.7234	96.8892	79.688	85.1113	96.6463
ESL0261	96.3664	84.5793	84.5785	85.5802	79.1328	96.8047	85.3452	85.5323
ESL0262	84.818	97.7388	99.9629	84.1193	79.4546	84.7205	83.8771	83.6557	84.5633
ESL0263	79.5273	79.6757	79.6352	79.6209	96.6684	79.572	79.8395	79.6566	79.4322	79.7579
Hma11	79.3384	79.1659	79.4566	79.6035	96.5649	79.4948	79.5418	79.5145	79.1954	79.4731	96.2193
Hma2	93.9281	83.9453	84.1071	85.8563	79.4726	92.8797	85.4784	85.9938	93.2623	84.0316	79.4812	79.5472
Hma8	85.1976	85.6102	84.1285	97.1702	79.4862	84.9809	96.9814	96.7874	85.304	84.0629	79.7228	79.4024	85.4958
LMG-26964	79.5624	79.2759	79.4213	79.6768	97.4705	79.3003	79.7321	79.7507	79.2588	79.3227	96.6474	96.5403	79.7542	79.3839
M0390	79.3742	79.256	79.3478	79.4596	96.9328	79.2277	79.6245	79.6068	79.1835	79.4161	96.96	96.4673	79.335	79.5057	97.1135
M0392	85.4259	84.1268	84.0611	96.9834	79.3927	85.1766	96.7514	96.7169	85.2668	84.1858	79.5587	79.4145	85.7077	97.3767	79.5114	79.6521
M0393	85.2846	84.1987	84.186	96.9024	79.4286	84.9451	96.8723	96.6397	85.1355	84.2225	79.4584	79.2379	85.6454	97.4079	79.6322	79.7034	99.9997
M0396	94.5043	83.7994	83.8381	84.376	79.4344	94.7363	84.4319	84.5376	94.5098	84.0248	79.5609	79.3944	91.6455	84.5071	79.3555	79.6393	84.394	84.4437
M0398	92.4124	83.7613	83.8642	84.5316	79.1587	92.393	84.6106	84.7896	92.1971	84.1038	79.5902	79.3677	93.046	84.6854	79.063	79.3214	84.6967	84.6843	92.6281
M0403	79.4967	79.2521	79.1954	79.2243	96.9067	79.3735	79.3678	79.4342	79.2128	79.2761	97.1726	96.3778	79.4881	79.1633	96.9702	97.7887	79.3011	79.3124	79.4281	79.36
W8093	84.3569	97.8544	97.6083	83.8956	79.2435	84.6222	83.696	83.6666	84.8783	97.6249	79.3331	79.2858	84.1656	84.0395	79.4454	79.456	83.9866	84.0295	84.093	84.0845	79.4064
W8171	85.3205	84.2568	84.1281	97.0098	79.6865	85.0001	96.9546	96.72	85.1693	84.1854	79.6349	79.4435	85.702	97.4589	79.6736	79.9843	99.9977	99.9879	84.28	84.5995	79.626	84.0298
W8172	79.5041	79.3969	79.5069	79.6824	96.6009	79.5995	79.581	79.486	79.3255	79.5098	96.044	97.5813	79.3978	79.352	96.4818	96.3459	79.3938	79.4217	79.4047	79.477	96.2259	79.3047	79.6294
W8173	92.428	83.9677	83.91	84.5893	79.3264	92.4141	84.778	84.785	92.1773	84.1725	79.5876	79.6567	93.1095	84.7052	79.1545	79.4926	84.7682	84.803	92.7002	99.9991	79.6327	84.0138	84.8804	79.6319
W8174	92.5353	83.8414	83.9968	84.6551	79.3813	92.4219	84.7928	84.7056	92.308	83.9778	79.8008	79.6028	93.0256	84.6886	79.2853	79.5387	84.7338	84.6669	92.6627	99.983	79.6478	83.8712	84.8018	79.7636	99.9924
R-53131	79.5904	79.3664	79.5376	79.7723	97.5415	79.3298	79.7761	79.9353	79.3957	79.4251	96.6635	96.5171	79.7609	79.4512	99.9183	97.1867	79.629	79.6498	79.8701	79.4624	97.1242	79.7023	79.7349	96.5602	79.4342	79.4709
wkB10	94.5955	83.8727	84.0016	84.2287	79.3428	94.7665	84.1746	84.4377	94.6448	84.031	79.4522	79.3835	91.6637	84.04	79.1279	79.4449	84.0548	83.9955	96.8468	92.4368	79.2008	84.1169	84.107	79.1931	92.4347	92.4175	79.2788
wkB8	84.5611	97.0117	97.0718	84.2613	79.635	84.7999	84.2452	83.7626	84.8757	97.0148	79.3811	79.2085	83.9722	84.0631	79.1773	79.2991	84.2193	84.2542	84.1706	84.1986	79.322	97.1865	84.3315	79.2791	84.2443	84.2968	79.2607	84.3769

## Sheet: Bifidobacterium_ANI
	1460B	7101	A11	Bin2	Bin7	Bma6	DSM-20089	DSM-20216	ESL0170	ESL0197	ESL0198	ESL0199	ESL0200	Hma3	LMG_11587_DSM_20214	LMG18911	M0399	M0404	W8101	W8102	W8103	W8104	W8105	W8106	W8107	W8108	W8109	W8110	W8111	W8112	W8113	W8114	W8115	W8116	W8117	W8118	W8120	M0109	M0307	M0353	W6238G3	B14384H11	B14448H7	W8130	PRL2011	wkB338
7101	91.7807
A11	93.944	91.4981
Bin2	95.6655	91.5306	94.1132
Bin7	92.3486	93.4529	91.7067	92.5847
Bma6	81.2067	80.8384	80.8107	81.1874	80.9507
DSM-20089	91.7368	91.7867	91.2622	91.5159	92.2627	80.9266
DSM-20216	81.0884	80.8506	80.9064	81.1792	81.2761	97.7012	80.8777
ESL0170	91.6355	91.7619	91.1	91.7083	92.4177	80.7054	97.6179	80.6574
ESL0197	81.0666	80.9523	80.9107	81.3098	81.0577	98.0305	80.955	97.4748	80.9456
ESL0198	91.0982	91.1475	90.6189	91.0144	91.7021	80.6416	91.7868	80.5977	91.9358	80.8349
ESL0199	90.9511	91.2884	90.8453	91.2699	92.1333	80.7697	91.22	80.4823	91.495	80.5995	93.3178
ESL0200	89.7036	89.4171	89.4855	89.8229	89.8638	80.2713	89.2042	79.9768	89.3592	80.2984	88.9898	88.9382
Hma3	90.9646	91.0508	90.4637	90.8584	91.5901	80.5525	91.7066	80.4545	91.8755	80.6155	97.0735	93.2216	88.8613
LMG_11587_DSM_20214	81.2124	80.8897	81.0192	81.1902	81.0675	97.722	80.7801	98.1938	80.6585	97.4361	80.5752	80.62	80.236	80.6766
LMG18911	81.3058	81.0306	80.9172	81.2872	81.1175	97.6294	81.0027	99.9562	80.7494	97.4638	80.4372	80.8737	80.3535	80.5365	98.2685
M0399	90.838	91.0603	90.552	90.9561	91.6142	80.5428	91.7324	80.3075	92.1506	80.52	96.9434	93.2456	88.9434	97.0932	80.4672	80.4073
M0404	91.0616	90.9547	90.5577	91.048	91.4812	80.6555	91.5497	80.6298	91.9073	80.7523	97.0588	93.1522	88.8707	97.163	80.7353	80.7775	96.9043
W8101	92.4731	93.3233	91.8063	92.4626	94.8177	81.0262	92.1317	80.9799	92.2021	80.9832	91.6284	91.775	89.5806	91.4141	81.0325	80.9463	91.5361	91.589
W8102	96.1928	91.4867	94.0175	95.492	92.3347	81.1182	91.4111	80.9644	91.3687	81.0944	90.9885	91.106	89.6103	90.8589	81.1183	81.014	90.8467	90.9765	92.482
W8103	92.6166	93.2746	91.8527	92.3897	94.7749	81.0709	92.1363	80.8559	92.1532	81.0289	91.5749	91.6438	89.7582	91.5767	80.9289	80.8995	91.4314	91.4879	99.9992	92.3968
W8104	92.4758	93.4225	91.8138	92.4243	95.5171	80.9622	92.2514	80.945	92.2818	81.015	91.5821	91.9901	89.551	91.5241	80.8595	81.0869	91.429	91.474	96.3938	92.4124	96.3625
W8105	92.4988	93.2725	91.8662	92.4458	94.8299	81.1052	92.0559	80.9539	92.0056	81.1026	91.5845	91.6771	89.6588	91.4767	81.023	81.0186	91.5303	91.5674	99.9997	92.5615	99.9991	96.3801
W8106	92.5598	93.5249	91.7724	92.4362	95.5044	80.715	92.2477	80.6205	92.2803	80.8618	91.5445	91.7494	89.5071	91.5198	80.779	80.8395	91.4231	91.4513	96.3792	92.3429	96.4183	99.9957	96.3877
W8107	92.4356	93.3333	91.7146	92.3339	94.7887	81.0577	92.0852	80.9505	92.0879	81.0937	91.5893	91.6676	89.6534	91.4494	81.0023	80.8979	91.4884	91.5421	99.9993	92.3514	99.9989	96.3457	99.9995	96.3789
W8108	81.1708	81.1098	80.7405	81.1411	80.9888	97.4859	80.9151	97.6868	80.6342	97.3159	80.5297	80.7081	80.2559	80.6062	97.6496	97.6653	80.6694	80.6535	81.1245	81.0273	80.9975	81.2154	81.1002	81.0259	81.1737
W8109	91.695	91.7139	91.2016	91.5818	92.3357	80.8758	97.7328	80.5309	97.6222	80.6358	91.7607	91.3276	89.1883	91.8647	80.6719	80.5266	91.8488	91.7957	92.047	91.4886	92.111	92.1399	92.141	92.187	92.0377	80.7991
W8110	91.6429	91.8165	91.092	91.6418	92.2427	80.7343	97.6939	80.577	97.4775	80.7556	91.6823	91.2574	89.1428	91.7351	80.5823	80.5454	91.8997	91.6916	92.0853	91.4046	92.0907	92.1359	92.1236	92.084	92.144	80.5308	99.9959
W8111	91.0344	91.0206	90.6488	90.9849	91.5694	80.4757	91.6063	80.5153	91.9094	80.4263	97.0752	93.2724	88.8648	97.195	80.3979	80.5219	96.9147	99.9869	91.3722	90.8819	91.4359	91.3466	91.3567	91.4623	91.4124	80.4966	91.6087	91.5922
W8112	96.1023	91.4549	93.9197	95.5065	92.2238	81.2268	91.525	81.0401	91.41	81.2277	90.9597	91.1458	89.5768	90.7001	81.119	81.0662	90.7502	90.811	92.4527	98.1942	92.3832	92.4222	92.5401	92.3697	92.4377	81.0231	91.5472	91.5283	90.867
W8113	92.4587	93.4893	91.6934	92.3706	95.215	80.9473	91.9897	80.9151	91.9784	80.9562	91.5155	91.6951	89.4695	91.3937	80.8562	80.8811	91.4719	91.3915	96.5319	92.3169	96.5621	96.3106	96.5593	96.3126	96.5556	80.6913	92.1384	92.1711	91.2959	92.4022
W8114	91.5933	91.7038	91.1944	91.5844	92.2197	80.8505	97.7689	80.5796	97.5025	80.7033	91.757	91.2172	89.121	91.7569	80.7439	80.4694	91.8396	91.664	91.9835	91.4039	91.929	92.0051	91.9627	91.9959	92.035	80.6486	98.097	98.1617	91.6538	91.2877	92.0289
W8115	96.1476	91.4518	93.8976	95.5156	92.292	81.2459	91.4462	81.1429	91.305	81.1528	90.9358	91.1304	89.5222	90.8181	81.246	81.109	90.8209	90.9002	92.2378	98.1863	92.3589	92.4363	92.3809	92.4002	92.3334	81.0128	91.5125	91.5077	90.8811	99.9962	92.3092	91.4849
W8116	92.3434	93.8597	91.7812	92.5892	96.946	80.9645	92.3102	80.9992	92.4307	81.0435	91.5207	92.1563	89.5647	91.5016	81.098	80.968	91.5419	91.4085	94.7568	92.2922	94.7279	95.7421	94.792	95.8081	94.7662	80.8985	92.3503	92.3609	91.4325	92.2993	95.2046	92.2324	92.2645
W8117	90.989	90.8486	90.4445	90.8766	91.5184	80.5771	91.5385	80.3751	91.805	80.6178	97.0411	93.5034	88.9147	97.233	80.3408	80.3615	97.1724	97.1871	91.1241	90.848	91.16	91.3775	91.0747	91.3707	91.0545	80.5336	91.427	91.5269	97.1931	90.7691	91.3525	91.6365	90.8564	91.3125
W8118	91.5596	91.7185	91.1044	91.6445	92.2291	80.8583	97.7305	80.5538	97.387	80.6735	91.6476	91.2345	89.248	91.7845	80.7041	80.5667	91.716	91.5819	91.9468	91.3967	91.8407	91.9404	91.9052	91.9548	91.994	80.6039	98.0808	98.0944	91.6041	91.2192	91.8782	99.9965	91.2822	92.2169	91.6235
W8120	96.1922	91.5295	93.9077	95.5871	92.3214	81.2374	91.5196	81.4	91.4082	81.0806	91.0502	91.2106	89.5583	90.8928	81.3245	81.2763	90.9014	90.9432	92.4407	99.9935	92.4678	92.3854	92.4534	92.4371	92.4577	81.1677	91.6011	91.6422	90.8747	98.2185	92.282	91.5765	98.2387	92.1651	91.0017	91.614
M0109	96.3403	91.5304	93.9572	95.5872	92.2993	80.9113	91.4883	80.9685	91.4287	80.9997	90.8546	91.1138	89.5038	90.6575	81.2676	81.0593	90.6839	90.7539	92.3936	96.6172	92.3486	92.3192	92.4983	92.2883	92.3881	81.1247	91.5463	91.6388	90.9122	96.527	92.3705	91.4881	96.6402	92.2802	90.8643	91.4276	96.579
M0307	80.9367	80.8964	80.7246	81.0133	81.0436	97.4497	80.8811	97.6133	80.7217	97.3444	80.6267	80.4795	80.081	80.7377	97.6434	97.6173	80.5925	80.7242	81.1134	80.9413	81.0607	80.8831	81.0964	80.9298	81.1294	99.9996	80.688	80.6674	80.6419	81.0318	80.8497	80.6582	81.1237	80.9424	80.5664	80.7227	80.8753	81.0271
M0353	92.3598	93.5309	91.7753	92.2869	95.2323	81.0351	92.0534	80.9804	92.0502	81.1183	91.4607	91.4859	89.526	91.5161	80.9185	81.0431	91.4318	91.4153	96.8068	92.2941	96.6979	96.3478	96.7711	96.379	96.7711	81.0885	92.1413	92.1556	91.4309	92.2347	96.5792	91.9913	92.2781	95.0221	91.2778	91.8518	92.3216	92.4335	81.0801
W6238G3	90.8851	91.0419	90.5921	91.0082	91.5976	80.6853	91.7279	80.5008	92.2025	80.5779	96.9353	93.2333	88.9325	97.0893	80.5743	80.4995	99.9994	96.9225	91.3752	90.8111	91.4366	91.3797	91.3119	91.4117	91.4006	80.6554	91.8839	91.842	96.9339	90.7784	91.3705	91.7255	90.7758	91.3957	97.2122	91.7717	90.8557	90.9636	80.6036	91.2761
B14384H11	92.314	93.4231	91.6437	92.2665	95.5324	81.121	92.1324	81.0482	92.0433	80.926	91.5596	91.6362	89.4802	91.4379	80.9533	80.9796	91.4823	91.4007	96.6577	92.2287	96.6575	96.4322	96.746	96.4836	96.6498	80.9438	92.1467	92.1188	91.3219	92.1337	96.4156	92.0196	92.1887	95.1712	91.4083	92.0356	92.2633	92.3395	80.9682	96.8795	91.4016
B14448H7	90.9673	90.9434	90.4866	91.0317	91.4087	80.5873	91.8484	80.4031	91.7531	80.5908	97.0247	93.464	88.8461	97.2228	80.6621	80.516	96.9909	97.0617	91.2566	90.9652	91.2366	91.4401	91.3137	91.4098	91.2832	80.5616	91.7001	91.7062	97.0552	90.8038	91.1438	91.6746	90.9245	91.4006	97.1742	91.6576	90.9993	91.011	80.4706	91.2163	96.9649	91.1903
W8130	91.6238	91.7032	91.1356	91.534	92.3337	80.7701	97.8215	80.6702	97.4914	80.7912	91.6972	91.2646	89.285	91.6716	80.7311	80.7642	91.7888	91.6543	92.1471	91.5015	92.2002	92.3015	92.1222	92.1458	92.1185	80.7621	98.1033	98.0935	91.6299	91.3533	91.971	98.1019	91.3447	92.2701	91.6089	98.0991	91.5384	91.4416	80.8375	92.1241	91.8325	92.1558	91.6641
PRL2011	91.6962	91.8295	91.1696	91.4696	92.2778	81.0219	99.9984	80.7368	97.6787	80.8104	91.6217	91.2272	89.2594	91.7366	80.7685	80.7674	91.7851	91.6945	92.1348	91.4099	92.0815	92.1509	92.129	92.0534	92.148	80.8705	97.6984	97.7538	91.7492	91.3454	91.9658	97.9383	91.387	92.2052	91.5689	97.896	91.4933	91.4595	80.8572	92.146	91.7191	92.0011	91.7376	97.7604
wkB338	90.9503	91.0005	90.5603	90.7947	91.3437	80.5949	91.5257	80.6116	91.7685	80.5189	96.5621	93.3453	88.9836	96.7663	80.5712	80.6567	96.8706	96.7871	91.27	90.6552	91.3722	91.382	91.2485	91.3574	91.2481	80.7258	91.6414	91.6714	96.7849	90.7111	91.1672	91.4552	90.7117	91.503	96.7722	91.5581	90.816	90.823	80.589	91.3783	96.8612	91.1927	96.6895	91.5904	91.4827
wkB344	93.8791	91.4364	96.3169	93.791	91.6709	80.988	91.2362	80.9087	91.1941	81.2433	90.6658	90.9529	89.5067	90.6211	80.9763	81.0285	90.5969	90.7126	91.7556	93.8768	91.8276	91.8111	91.7839	91.6978	91.7854	81.0737	91.2616	91.2453	90.6991	93.877	91.7443	91.0717	93.8748	91.6651	90.59	91.0457	93.927	93.8305	81.0063	91.7057	90.6885	91.5637	90.6662	91.1468	91.1669	90.7615
